# Supplementary material for: The Genetic Architecture of the Human Corpus Callosum and its Subregions
Source: Nat Commun. 2025 Nov 4;16:9708. doi: 10.1038/s41467-025-64791-3 (PMC12586663; doi:10.1038/s41467-025-64791-3)
Supplement: Supplementary file 3 — Supplementary Data 1-41 [file 41467_2025_64791_MOESM3_ESM.xlsx]

## Sheet: 1
Supplementary Data 1. Distinct genomic loci associated with CC Morphometry
The most strongly associated lead SNPs in independent genomic loci are shown after merging regions < 250 KB apart into a single locus. chr = chromosome; pos = base pair position; start = start of locus base-pair position; end = end of locus base-pair position; Allele1 = effect allele; Allele2 = non-effect allele; Freq1 = weighted average of frequency for allele 1 across all studies; FreqSE = corr…
Principal European Results (UK Biobank + ABCD)																																		Non-European Results (UK Biobank + ABCD)
Total Area
GenomicLocus	chr	pos	start	end	rsID	Allele1	Allele2	Freq1	FreqSE	MinFreq	MaxFreq	Effect	Std	95% CI (LL)	95% CI (UL)	P	Var %	Direction	TotalN	nearestGene	dist	func	CADD	RDB	minChrState	commonChrState	uniqID	nSNPs	nGWASSNPs	nIndSigSNPs	IndSigSNPs	nLeadSNPs	LeadSNPs	Freq1	FreqSE	MinFreq	MaxFreq	Effect	Std	95% CI (LL)	95% CI (UL)	P	Var %	Direction	TotalN	EU Effect in Non-EU Range	Effect of direction Concordance
1	1	17371152	17342924	17412501	rs12073028	t	c	0.3634	0.0003	0.3626	0.3636	-3.26684	0.48904	-4.22536	-2.30832	2.388e-11	0.0668597	--	46676	SDHB	0	intronic	1.006	7	4	4	1:17371152:C:T	126	72	2	rs12073028;rs2016693	1	rs12073028	0.4859	0.0125	0.4803	0.5134	-1.26889	1.19447	-3.61005	1.07227	0.2881	0.0122123	--	4765	Yes	4 negative
2	1	243647208	243639859	243669015	rs2994330	t	g	0.1932	0.003	0.1863	0.1945	3.63666	0.603285	2.45422	4.8191	1.659e-09	0.0558258	++	45835	SDCCAG8	0	intronic	0.424		1	5	1:243647208:G:T	19	18	1	rs2994330	1	rs2994330	0.2119	0.0229	0.1535	0.2209	1.61183	2.25806	-2.81398	6.03764	0.4753	0.0131736	++	4738	Yes	4 positive
3	2	37141336	37048617	37277241	rs7561572	a	g	0.5325	0.0004	0.5317	0.5327	-4.13726	0.472363	-5.06309	-3.21143	1.976e-18	0.115394	--	46509	STRN	0	intronic	0.1	6	4	5	2:37141336:A:G	136	98	6	rs7561572;rs10490657;rs7558579;rs2372914;rs6730884;rs111777694	1	rs7561572	0.4169	0	0.4168	0.4169	-3.2897	2.09938	-7.40448	0.825088	0.1171	0.0798808	--	4754	Yes	4 negative
4	2	61782849	61429568	61843183	rs778760	a	g	0.4323	0.0049	0.4301	0.4437	3.39318	0.476054	2.46012	4.32625	1.02e-12	0.0765201	++	46639	AC016727.1	255	downstream	0.417		5	15	2:61782849:A:G	36	30	2	rs778760;rs113924098	1	rs778760	0.3381	0.0711	0.3037	0.485	-0.265631	2.68206	-5.52248	4.99121	0.9211	0.000479459	-+	4763	Yes	3 positive, 1 negative
5	2	187620297	187498107	187650446	rs17750683	a	t	0.6933	0.0008	0.6915	0.6936	-3.27025	0.510879	-4.27157	-2.26893	1.541e-10	0.061582	--	46591	FAM171B	0	intronic	7.159	5	4	5	2:187620297:A:T	46	31	1	rs17750683	1	rs17750683	0.7982	0.0667	0.6781	0.8353	-1.93907	1.60046	-5.07598	1.19784	0.2257	0.0183897	--	4755	Yes	4 neagtive
6	3	115115397	114879828	115203242	rs4831182	a	g	0.5035	0.0027	0.4973	0.5047	-2.87144	0.471641	-3.79586	-1.94703	1.142e-09	0.0558182	--	46365	RP11-190P13.2	111202	intergenic	0.881	7	5	15	3:115115397:A:G	51	15	2	rs4831182;rs71321439	1	rs4831182	0.3255	0.0068	0.31	0.3285	-2.38226	1.29914	-4.92857	0.164061	0.0667	0.0378325	--	4737	Yes	4 negative
7	3	158867245	158832389	159141418	rs11717303	c	g	0.6889	0.0015	0.6854	0.6895	4.28125	0.50979	3.28207	5.28044	4.539e-17	0.106379	++	46469	IQCJ-SCHIP1:IQCJ	0:0	intronic	12.44	6	5	15	3:158867245:C:G	145	111	4	rs11717303;rs1449008;rs2166991;rs6792979	1	rs11717303	0.7608	0.047	0.6683	0.7847	3.45303	1.4452	0.62043	6.28563	0.01688	0.0658852	++	4750	Yes	4 positive
8	3	170989251	170966665	171030143	rs2035913	t	c	0.4502	0.0066	0.4474	0.4654	2.8574	0.473992	1.92837	3.78642	1.656e-09	0.0547277	++	46460	TNIK	0	intronic	1.166	5	2	15	3:170989251:C:T	40	35	1	rs2035913	1	rs2035913	0.4023	0.0188	0.3594	0.4105	2.85368	1.23148	0.439981	5.26739	0.02049	0.0594566	++	4755	Yes	4 positive
9	4	54753503	54737034	54938543	rs6835429	t	g	0.7755	0.0012	0.7727	0.776	-4.7492	0.566409	-5.85936	-3.63904	5.084e-17	0.10634	--	46240	FIP1L1	0	intronic	2.97	6	5	15	4:54753503:G:T	201	91	4	rs6835429;rs62297576;rs6554139;rs7699970	2	rs6835429;rs7699970	0.7241	0.0336	0.7107	0.8081	-3.06503	3.22106	-9.37831	3.24826	0.3413	0.0569868	--	4744	Yes	4 negative
10	5	86896818	86893528	87016618	rs2919904	c	g	0.0618	0.0026	0.0554	0.0628	6.16195	0.975882	4.24922	8.07468	2.715e-10	0.0596179	++	46629	CTD-2316B1.1	61040	intergenic	0.716	7	9	15	5:86896818:C:G	39	33	1	rs2919904	1	rs2919904	0.1602	0	0.1602	0.1602	-2.73543	1.79279	-6.2493	0.778438	0.1271	0.0305665	?-	4129	No	2 positive, 1 negative, 1 unknown
11	5	115937086	115892364	115939896	rs17140192	c	g	0.8041	0.0019	0.7998	0.8049	-4.28998	0.593307	-5.45286	-3.1271	4.808e-13	0.0785075	--	46411	CTB-118N6.2	9991	intergenic	1.234	5	5	15	5:115937086:C:G	58	47	1	rs17140192	1	rs17140192	0.7642	0.009	0.7606	0.7863	-1.50104	1.37883	-4.20355	1.20148	0.2763	0.0123279	--	4742	No	4 negative
12	5	139707783	139701993	139711059	rs4913081	t	c	0.209	0.0058	0.2065	0.2222	-3.42797	0.58268	-4.57002	-2.28592	4.026e-09	0.0526082	--	45972	HBEGF	4644	intergenic	0.631	4	2	5	5:139707783:C:T	4	2	1	rs4913081	1	rs4913081	0.2077	0.0049	0.2055	0.2184	-1.63791	1.44921	-4.47836	1.20253	0.2584	0.0134049	--	4722	Yes	4 negative
13	6	108878052	108878052	109019606	rs9486902	t	c	0.1619	0.0028	0.1551	0.1631	-3.78481	0.634244	-5.02793	-2.5417	2.41e-09	0.0526366	--	46666	FOXO3	2985	intergenic	2.137	4	2	7	6:108878052:C:T	22	16	1	rs9486902	1	rs9486902	0.2219	0.0302	0.1396	0.233	-5.71139	4.59392	-14.7155	3.29269	0.2138	0.171014	--	4756	Yes	4 negative
14	7	54941328	54909928	54966738	rs76928645	t	c	0.1021	0.0023	0.1011	0.1073	6.5523	0.778736	5.02597	8.07862	3.962e-17	0.106585	++	46093	SNORA73	7610	intergenic	11.09	6	5	15	7:54941328:C:T	22	22	1	rs76928645	1	rs76928645	0.0398	0	0.0398	0.0398	2.10052	3.31107	-4.38918	8.59022	0.5258	0.00511981	?+	4129	Yes	3 positive, 1 unknown
15	8	75086734	75076931	75092910	rs2936679	t	c	0.767	0.0006	0.7668	0.7684	-3.2758	0.55601	-4.36558	-2.18602	3.824e-09	0.051933	--	46423	RP1-16A9.1	24896	intergenic	3.085	7	5	15	8:75086734:C:T	17	14	1	rs2936679	1	rs2936679	0.7475	0.0268	0.7364	0.8123	-2.38204	1.36065	-5.04892	0.284838	0.08	0.0325182	--	4747	Yes	4 negative
16	8	142221361	142205904	142237057	rs3739241	c	g	0.4083	0.0028	0.4071	0.4148	-3.04898	0.477107	-3.98411	-2.11385	1.653e-10	0.0608201	--	46497	SLC45A4	0	UTR3	4.595	4	4	4	8:142221361:C:G	39	35	1	rs3739241	1	rs3739241	0.3099	0.0271	0.2966	0.3651	-3.01961	1.71859	-6.38805	0.348821	0.07891	0.0592096	--	4759	Yes	4 negative
17	8	144999621	144973183	145086428	rs55646585	t	c	0.4144	0.0057	0.4009	0.4169	3.40358	0.476542	2.46956	4.3376	9.182e-13	0.0761288	++	46458	PLEC	0	exonic	0.382	4	3	4	8:144999621:C:T	162	93	1	rs55646585	1	rs55646585	0.232	0.0701	0.1919	0.3546	1.55673	1.49134	-1.3663	4.47976	0.2966	0.0131109	++	4755	Yes	4 positive
18	9	22071750	21996623	22072638	rs4451405	t	c	0.5949	0.0044	0.593	0.6052	-2.99533	0.479786	-3.93571	-2.05495	4.291e-10	0.0585534	--	46310	CDKN2B-AS1	0	ncRNA_intronic	0.205	6	5	15	9:22071750:C:T	68	20	1	rs4451405	1	rs4451405	0.7682	0.0275	0.7137	0.782	-1.70792	1.40263	-4.45707	1.04122	0.2234	0.0157718	+-	4742	Yes	1 positive, 3 negative
19	9	95509733	95283887	95576781	rs10992447	t	c	0.1647	0.003	0.1576	0.1659	-4.45102	0.630405	-5.68661	-3.21542	1.658e-12	0.0738093	--	46668	BICD2	0	intronic	0.239	5	2	7	9:95509733:C:T	196	17	2	rs10992447;rs10821017	1	rs10992447	0.1282	0.0569	0.0903	0.2137	-1.15363	1.90177	-4.8811	2.57384	0.5441	0.00451642	+-	4763	Yes	1 positive, 3 negative
20	10	14680621	14679858	14683636	rs1410071	t	c	0.3271	0.0008	0.3252	0.3275	3.55728	0.501047	2.57523	4.53934	1.25e-12	0.0754266	++	46184	FAM107B	0	intronic	1.971		5	15	10:14680621:C:T	4	4	1	rs1410071	1	rs1410071	0.3051	0.0527	0.2792	0.4127	0.466249	1.30981	-2.10098	3.03348	0.7219	0.00139945	-+	4702	No	3 positive, 1 negative
21	10	118752250	118607228	118842256	rs1122688	t	c	0.7494	0.0062	0.7354	0.7522	3.96961	0.547678	2.89616	5.04306	4.228e-13	0.0801395	++	45690	KIAA1598	0	intronic	11.97		5	15	10:118752250:C:T	84	45	3	rs1122688;rs7896612;rs61872990	1	rs1122688	0.6602	0.0147	0.6539	0.6944	2.18504	1.26076	-0.28605	4.65614	0.08308	0.0325218	-+	4682	Yes	3 positive, 1 negative
22	11	1478565	1472475	1645885	rs7947308	t	c	0.186	0.0061	0.1833	0.1996	4.08099	0.607218	2.89084	5.27114	1.807e-11	0.0682849	++	46399	BRSK2	0	intronic	3.725	5	4	15	11:1478565:C:T	50	48	3	rs7947308;rs7127282;rs7118474	2	rs7947308;rs7118474	0.2511	0.0007	0.2496	0.2514	1.93334	1.37746	-0.766472	4.63316	0.1604	0.0213424	++	4758	Yes	4 positive
23	11	19878032	19872846	19911733	rs2625320	t	c	0.8041	0.0086	0.7853	0.8081	-4.1623	0.597647	-5.33369	-2.99092	3.296e-12	0.0739041	--	45472	NAV2	0	intronic	5.519	6	4	15	11:19878032:C:T	17	15	2	rs2625320;rs2707098	1	rs2625320	0.7924	0.0323	0.7272	0.8084	-1.58895	1.50621	-4.54112	1.36321	0.2915	0.012611	--	4666	Yes	4 negative
24	14	64003954	63968766	64030046	rs11435884	t	ta	0.7795	0.0007	0.7778	0.7798	-3.44767	0.566835	-4.55867	-2.33667	1.185e-09	0.0553264	--	45978	PPP2R5E	0	intronic	9.875		1	4	14:64003954:T:TA	41	3	1	rs11435884	1	rs11435884	0.7249	0.0274	0.7131	0.7887	0.544043	1.95012	-3.27819	4.36627	0.7803	0.00179222	-+	4749	No	1 positive, 3 negative
25	17	66016006	65822573	66098154	rs62086903	t	c	0.7719	0.0008	0.77	0.7722	-3.54683	0.562917	-4.65015	-2.44351	2.961e-10	0.0599823	--	45733	KPNA2	15628	intergenic	5.955	2b	1	1	17:66016006:C:T	295	176	1	rs62086903	1	rs62086903	0.7829	0.0112	0.761	0.7887	-0.0548025	2.52342	-5.00071	4.8911	0.9827	1.54997e-05	+-	4742	Yes	1 positive, 3 negative
26	18	21698540	21685667	21750898	rs8083625	t	c	0.3228	0.0052	0.3108	0.325	3.42461	0.502924	2.43888	4.41035	9.8e-12	0.0694273	++	46120	TTC39C:RP11-799B12.2	0:0	ncRNA_intronic	4.196	5	4	5	18:21698540:C:T	44	6	1	rs8083625	1	rs8083625	0.2758	0.0321	0.2597	0.3399	1.60989	1.7112	-1.74406	4.96384	0.3468	0.0157181	-+	4735	Yes	3 positive, 1 negative
27	22	30950360	30898015	30953295	rs2267158	t	c	0.685	0.0084	0.6814	0.7045	4.19788	0.508753	3.20072	5.19503	1.567e-16	0.102971	++	45915	GAL3ST1	261	downstream	0.914	4	4	15	22:30950360:C:T	4	3	1	rs2267158	1	rs2267158	0.6886	0.0065	0.6858	0.7034	1.8111	1.26168	-0.661795	4.284	0.1512	0.0213563	-+	4724	Yes	3 positive, 1 negative
28	22	38467784	38415721	38500126	rs760975	c	g	0.6186	0	0.6185	0.6186	-3.21787	0.483194	-4.16493	-2.27081	2.746e-11	0.0661581	--	46331	PICK1:RP5-1039K5.13	0:0	ncRNA_intronic	1.93	5	4	4	22:38467784:C:G	33	31	1	rs760975	1	rs760975	0.7134	0.0276	0.6576	0.7271	-2.99714	1.30992	-5.56459	-0.42969	0.02214	0.0557673	--	4757	Yes	4 negative
Total Mean Thickness
GenomicLocus	chr	pos	start	end	rsID	Allele1	Allele2	Freq1	FreqSE	MinFreq	MaxFreq	Effect	Std	95% CI (LL)	95% CI (UL)	P	Var %	Direction	TotalN	nearestGene	dist	func	CADD	RDB	minChrState	commonChrState	uniqID	nSNPs	nGWASSNPs	nIndSigSNPs	IndSigSNPs	nLeadSNPs	LeadSNPs	Freq1	FreqSE	MinFreq	MaxFreq	Effect	Std	95% CI (LL)	95% CI (UL)	P	Var %	Direction	TotalN	EU Effect in Non-EU Range
1	1	153761750	153760942	154017501	rs9427220	a	t	0.4414	0.001	0.4409	0.4436	-0.0376176	0.0056573	-0.0487059	-0.0265293	2.943e-11	0.0678817	--	45924	Y_RNA	3452	intergenic	1.471	6	2	15	1:153761750:A:T	69	59	1	rs9427220	1	rs9427220	0.4918	0.0025	0.4866	0.493	0.0061624	0.0140068	-0.0212909	0.0336157	0.66	0.00202244	++	4727	No	2 positive, 2 negative
2	2	37102249	37059462	37224187	rs17496249	a	g	0.5567	0	0.5566	0.5567	-0.0328078	0.005635	-0.0438524	-0.0217632	5.81e-09	0.0516786	--	46117	STRN	0	intronic	12.57	6	4	4	2:37102249:A:G	32	7	1	rs17496249	1	rs17496249	0.5951	0.0327	0.5307	0.6118	-0.0197243	0.0143356	-0.0478221	0.00837348	0.1689	0.0199753	--	4747	Yes	4 negative
3	2	187522406	187498107	187626338	rs7589470	a	g	0.5962	0.0042	0.5868	0.598	-0.0330747	0.0056758	-0.0441993	-0.0219501	5.634e-09	0.0512374	--	46445	ITGAV:AC017101.10	0:0	ncRNA_intronic	4.165	7	4	5	2:187522406:A:G	44	31	1	rs7589470	1	rs7589470	0.6367	0.0506	0.5337	0.6615	-0.017703	0.0148088	-0.0467282	0.0113222	0.2319	0.0154471	--	4753	Yes	4 negative
4	3	158856200	158832436	158932416	rs12632564	t	g	0.3064	0.0019	0.3056	0.3107	-0.0422496	0.0060371	-0.0540823	-0.0304169	2.59e-12	0.0738041	--	46582	IQCJ-SCHIP1:IQCJ	0:0	intronic	3.923	6	5	15	3:158856200:G:T	72	54	2	rs12632564;rs2365482	1	rs12632564	0.2401	0.0489	0.2131	0.3288	-0.0108453	0.0170116	-0.044188	0.0224974	0.5238	0.00457282	+-	4751	Yes	1 positive, 3 negative
5	4	54833983	54733096	54936373	rs6849897	t	c	0.6045	0.0013	0.6039	0.6075	0.042104	0.005699	0.030934	0.053274	1.491e-13	0.0824568	++	46122	FIP1L1	0	intronic	3.431	7	5	15	4:54833983:C:T	135	99	3	rs6554139;rs6849897;rs1996755	2	rs6554139;rs6849897	0.6164	0.0089	0.6119	0.6341	0.005615	0.0148104	-0.0234134	0.0346434	0.7046	0.00158852	++	4718	No	4 positive
6	5	139721808	139719991	140019921	rs4150211	a	t	0.265	0.0062	0.2621	0.2787	-0.0540478	0.006287	-0.0663703	-0.0417253	8.198e-18	0.110695	--	46495	HBEGF	0	intronic	3.522	1f	2	7	5:139721808:A:T	111	90	3	rs4150211;rs75743464;rs4279384	1	rs4150211	0.2904	0.0083	0.2727	0.2943	-0.0454704	0.015208	-0.0752781	-0.0156627	0.002791	0.0907863	--	4758	Yes	4 negative
7	8	145054271	144983493	145086428	rs62530285	t	c	0.5789	0.0013	0.5784	0.5818	-0.0390216	0.0056413	-0.0500785	-0.0279647	4.61e-12	0.0722164	--	45670	PARP10	0	intronic	1.702	6	4	5	8:145054271:C:T	114	43	1	rs62530285	1	rs62530285	0.5719	0.007	0.5683	0.5856	-0.0055936	0.0178933	-0.0406645	0.0294773	0.7546	0.0016323	-+	4748	Yes	1 positive, 3 negative
8	9	22077543	21997015	22101702	rs1412832	t	c	0.6937	0.0029	0.6924	0.7002	-0.0359115	0.0060185	-0.0477078	-0.0241152	2.419e-09	0.0533118	--	46281	CDKN2B-AS1	0	ncRNA_intronic	1.325	7	5	15	9:22077543:C:T	15	4	1	rs1412832	1	rs1412832	0.8311	0.0482	0.7553	0.8617	-0.0419122	0.0194189	-0.0799732	-0.00385116	0.0309	0.0525432	--	4746	Yes	4 negative
9	10	14655720	14643451	14697137	rs878733	t	c	0.413	0.001	0.4126	0.4154	-0.0346625	0.0056422	-0.0457212	-0.0236038	8.078e-10	0.0566689	--	46094	FAM107B	0	intronic	2.06		5	15	10:14655720:C:T	40	34	2	rs878733;rs3847358	1	rs878733	0.3078	0.0154	0.2768	0.3155	0.0077682	0.0246912	-0.0406266	0.056163	0.7531	0.00273964	+-	4727	Yes	1 positive, 3 negative
10	16	87236383	87220694	87258088	rs4843550	c	g	0.5716	0.0024	0.5705	0.5771	-0.0364671	0.0056134	-0.0474694	-0.0254648	8.226e-11	0.0633551	--	46162	C16orf95	0	intergenic	2.441	5	2	15	16:87236383:C:G	67	58	2	rs4843550;rs7500241	1	rs4843550	0.3674	0.0518	0.3386	0.4607	-0.0103435	0.0299729	-0.0690904	0.0484034	0.73	0.00529853	-+	4752	Yes	1 positive, 3 negative
11	18	21735275	21691635	21771482	rs752797	t	c	0.6371	0.002	0.6362	0.6416	-0.0413896	0.0057334	-0.0526271	-0.0301521	5.238e-13	0.0770574	--	46685	CABYR	0	intronic	2.175	7	4	5	18:21735275:C:T	56	6	1	rs752797	1	rs752797	0.5038	0.008	0.4998	0.5197	-0.0293289	0.013605	-0.0559947	-0.0026631	0.0311	0.0458204	--	4765	Yes	4 negative
Genu Area
GenomicLocus	chr	pos	start	end	rsID	Allele1	Allele2	Freq1	FreqSE	MinFreq	MaxFreq	Effect	Std	95% CI (LL)	95% CI (UL)	P	Var %	Direction	TotalN	nearestGene	dist	func	CADD	RDB	minChrState	commonChrState	uniqID	nSNPs	nGWASSNPs	nIndSigSNPs	IndSigSNPs	nLeadSNPs	LeadSNPs	Freq1	FreqSE	MinFreq	MaxFreq	Effect	Std	95% CI (LL)	95% CI (UL)	P	Var %	Direction	TotalN	EU Effect in Non-EU Range
1	1	78075002	77991508	78287881	rs12026939	a	g	0.2544	0.0033	0.253	0.2624	1.4203	0.243244	0.943543	1.89706	5.251e-09	0.0523186	++	46492	ZZZ3	0	intronic	2.73	4	4	5	1:78075002:A:G	171	52	1	rs12026939	1	rs12026939	0.4159	0.0142	0.4094	0.4472	0.242805	0.555146	-0.845283	1.33089	0.6618	0.00228208	++	4744	No	4 positive
2	1	180956936	180943529	181011509	rs35306826	a	t	0.5917	0.0021	0.5867	0.5926	1.29432	0.21671	0.869565	1.71907	2.335e-09	0.0553394	++	45593	STX6	0	intronic	0.021	6	4	4	1:180956936:A:T	35	31	1	rs35306826	1	rs35306826	0.5521	0.03	0.4851	0.5655	1.08349	0.905403	-0.691103	2.85808	0.2314	0.046258	++	4735	Yes	4 positive
3	2	37141085	37059462	37277241	rs62132550	t	c	0.4426	0.0012	0.4421	0.4454	1.35345	0.213461	0.935063	1.77183	2.29e-10	0.0617921	++	46476	STRN	0	intronic	0.732	7	4	5	2:37141085:C:T	96	66	1	rs62132550	1	rs62132550	0.4599	0.0332	0.4447	0.5321	0.992505	0.523926	-0.0343905	2.0194	0.05818	0.0389891	++	4753	Yes	4 positive
4	2	61786848	61429568	61843183	rs778766	t	c	0.4219	0.0015	0.4212	0.4256	1.37262	0.214609	0.951986	1.79325	1.596e-10	0.0628326	+-	46610	AC016727.1	4254	intergenic	0.592		5	15	2:61786848:C:T	31	28	1	rs778766	1	rs778766	0.3306	0.0736	0.2934	0.4763	0.018872	1.17566	-2.28542	2.32316	0.9872	1.25593e-05	-+	4762	Yes	2 positive, 2 negative
5	2	187650446	187519338	187650446	rs3898135	a	g	0.3123	0.0018	0.3116	0.3166	1.38961	0.23062	0.937599	1.84163	1.685e-09	0.0567065	++	45508	FAM171B	19760	intergenic	5.348		9	15	2:187650446:A:G	16	6	1	rs3898135	1	rs3898135	0.2161	0.0388	0.1967	0.2937	0.252281	0.656769	-1.03499	1.53955	0.7009	0.00171801	++	4718	Yes	4 positive
6	2	217424243	217259828	217424617	rs62180637	t	c	0.5389	0.0038	0.5374	0.5482	-1.43311	0.212702	-1.85001	-1.01622	1.61e-11	0.0697809	--	46443	RPL37A	0	intronic	0.437	7	5	15	2:217424243:C:T	47	25	2	rs62180637;rs35612822	1	rs62180637	0.667	0.0079	0.6635	0.6845	-0.769577	0.558068	-1.86339	0.324237	0.1679	0.0209611	--	4755	Yes	4 negative
7	3	158856200	158832436	158873114	rs12632564	t	g	0.3063	0.0018	0.3056	0.3107	-1.51369	0.229715	-1.96393	-1.06345	4.415e-11	0.0665682	--	46582	IQCJ-SCHIP1:IQCJ	0:0	intronic	3.923	6	5	15	3:158856200:G:T	26	18	1	rs12632564	1	rs12632564	0.238	0.0475	0.2131	0.3288	-1.05847	0.627166	-2.28772	0.17077	0.09147	0.0323768	--	4751	Yes	4 negative
8	5	118127739	118089685	118137864	rs721065	t	c	0.103	0.002	0.0981	0.1038	2.11663	0.346512	1.43746	2.79579	1.007e-09	0.0565966	++	46471	CTC-448D22.1	6584	intergenic	10.57	4	1	15	5:118127739:C:T	61	55	1	rs721065	1	rs721065	0.1487	0.0056	0.1362	0.1512	-0.154491	0.724685	-1.57487	1.26589	0.8312	0.00048144	+-	4753	No	3 positive, 1 negative
9	7	54941328	54909928	55015505	rs76928645	t	c	0.102	0.0022	0.1011	0.1073	2.58801	0.350429	1.90117	3.27485	1.522e-13	0.0838842	++	46093	SNORA73	7610	intergenic	11.09	6	5	15	7:54941328:C:T	10	10	1	rs76928645	1	rs76928645	0.0398	0	0.0398	0.0398	0.362851	1.44755	-2.47435	3.20005	0.8021	0.000801755	?+	4129	Yes	3 positive, 1 unknown
10	7	117611250	117599514	117714037	rs7784849	a	g	0.587	0.0008	0.5851	0.5873	-1.51714	0.215578	-1.93967	-1.09461	1.957e-12	0.0762977	--	46519	AC003084.2	27661	intergenic	5.97	6	14	15	7:117611250:A:G	89	83	3	rs7784849;rs2214226;rs11766811	1	rs7784849	0.7035	0.0489	0.6086	0.7286	-0.876554	0.564879	-1.98372	0.230609	0.1207	0.025538	+-	4760	Yes	1 positive, 3 negative
11	8	145027162	144976572	145086428	rs56401356	cg	c	0.4032	0.0036	0.3945	0.4047	1.55566	0.217832	1.12871	1.98261	9.228e-13	0.0796253	++	45061	PLEC	0	intronic	11.86		1	1	8:145027162:C:CG	169	101	1	rs56401356	1	rs56401356	0.2525	0.0586	0.2211	0.3619	0.42603	0.613665	-0.776752	1.62881	0.4875	0.00545876	-+	4719	Yes	3 positive, 1 negative
12	9	22077543	21997015	22101702	rs1412832	t	c	0.6935	0.0027	0.6924	0.7002	-1.3412	0.228867	-1.78978	-0.892617	4.624e-09	0.0522798	--	46281	CDKN2B-AS1	0	ncRNA_intronic	1.325	7	5	15	9:22077543:C:T	15	4	1	rs1412832	1	rs1412832	0.8335	0.047	0.7553	0.8617	-1.08924	0.718314	-2.49714	0.318654	0.1294	0.0262367	--	4746	Yes	4 negative
13	10	118752250	118641396	118842256	rs1122688	t	c	0.7497	0.006	0.7354	0.7522	1.6386	0.246086	1.15627	2.12093	2.764e-11	0.0688915	++	45690	KIAA1598	0	intronic	11.97		5	15	10:118752250:C:T	59	30	2	rs1122688;rs61872990	1	rs1122688	0.6603	0.0147	0.6539	0.6944	0.505025	0.547378	-0.567836	1.57789	0.3562	0.00911598	-+	4682	No	3 positive, 1 negative
14	11	19907488	19907488	19912646	rs2625302	t	c	0.7954	0.0009	0.7951	0.7976	-1.54593	0.260178	-2.05588	-1.03598	2.819e-09	0.0531791	--	46583	NAV2	0	intronic	0.097	7	4	5	11:19907488:C:T	6	6	1	rs2625302	1	rs2625302	0.7828	0.0567	0.6843	0.8155	-0.820355	0.645323	-2.08519	0.444477	0.2036	0.0182329	--	4761	Yes	4 negative
15	11	47532395	47377283	47943419	rs11039266	t	g	0.7177	0.0035	0.7092	0.7191	-1.41644	0.234602	-1.87626	-0.956617	1.564e-09	0.0555804	--	46627	CELF1	0	intronic	3.76	1f	4	5	11:47532395:G:T	78	65	1	rs11039266	1	rs11039266	0.8241	0.0467	0.748	0.8527	-0.781392	1.46528	-3.65333	2.09055	0.5938	0.0141034	-+	4764	Yes	1 positive, 3 negative
16	12	78542117	78402095	78542117	rs10506772	c	g	0.0687	0.0001	0.0685	0.0688	-3.13824	0.419237	-3.95995	-2.31654	7.122e-14	0.0861573	--	46089	NAV3	0	intronic	1.26	7	4	15	12:78542117:C:G	30	25	2	rs1731759;rs10506772	2	rs1731759;rs10506772	0.092	0	0.092	0.092	-1.80353	0.989676	-3.74329	0.136235	0.0684	0.0432973	?-	4129	Yes	3 negative, 1 unknown
17	17	44304130	43463493	44865603	rs2532402	c	g	0.7809	0.0003	0.7801	0.7811	1.70501	0.255684	1.20387	2.20615	2.585e-11	0.0680088	+-	46009	KANSL1	1396	intergenic	3.284		5	15	17:44304130:C:G	3854	2940	2	rs55938136;rs2532402	2	rs55938136;rs2532402	0.9077	0.0027	0.9022	0.9091	-0.303423	1.61867	-3.47601	2.86917	0.8513	0.00122908	-+	4758	Yes	2 positive, 2 negative
18	22	30953295	30898015	30953295	rs2267161	t	c	0.3041	0.0123	0.2729	0.309	-1.65175	0.229037	-2.10066	-1.20284	5.525e-13	0.0789448	--	46685	GAL3ST1	0	exonic	19.23	2b	4	15	22:30953295:C:T	4	3	1	rs2267161	1	rs2267161	0.2512	0.0106	0.2461	0.2728	-0.509258	0.580867	-1.64776	0.629242	0.3806	0.00777322	--	4765	Yes	4 negative
19	22	38458681	38409080	38502927	rs738443	a	g	0.6247	0.0008	0.6227	0.625	-1.62349	0.216878	-2.04857	-1.19841	7.114e-14	0.0844936	--	46639	PICK1:RP5-1039K5.13	0:0	ncRNA_intronic	0.288	5	4	5	22:38458681:A:G	67	60	3	rs738443;rs2076371;rs2235573	1	rs738443	0.7389	0.0427	0.6601	0.762	-0.745887	0.5959	-1.91385	0.422076	0.2107	0.0171033	--	4760	Yes	4 negative
Genu Mean Thickness
GenomicLocus	chr	pos	start	end	rsID	Allele1	Allele2	Freq1	FreqSE	MinFreq	MaxFreq	Effect	Std	95% CI (LL)	95% CI (UL)	P	Var %	Direction	TotalN	nearestGene	dist	func	CADD	RDB	minChrState	commonChrState	uniqID	nSNPs	nGWASSNPs	nIndSigSNPs	IndSigSNPs	nLeadSNPs	LeadSNPs	Freq1	FreqSE	MinFreq	MaxFreq	Effect	Std	95% CI (LL)	95% CI (UL)	P	Var %	Direction	TotalN	EU Effect in Non-EU Range
1	5	66091518	66024969	66179049	rs147629510	t	ta	0.6518	0.0005	0.6504	0.652	-0.0773001	0.0131339	-0.103043	-0.0515577	3.968e-09	0.0580169	--	45931	MAST4	0	intronic	6.838		5	15	5:66091518:T:TA	64	54	1	rs147629510	1	rs147629510	0.8245	0.0165	0.7953	0.8339	-0.0198217	0.0378207	-0.0939503	0.0543069	0.6002	0.00290522	+-	4747	Yes	1 positive, 3 negative
2	7	117599514	117599514	117636111	rs916784	a	g	0.5887	0.0005	0.5874	0.5889	-0.0834244	0.0127895	-0.108492	-0.058357	6.898e-11	0.0720926	--	45764	AC003084.2	39397	intergenic	8.851	6	5	15	7:117599514:A:G	30	29	1	rs916784	1	rs916784	0.7397	0.0764	0.6154	0.7866	-0.0479836	0.0336435	-0.113925	0.0179577	0.1538	0.022654	--	4744	Yes	4 negative
3	8	23101743	23096594	23110503	rs7459962	c	g	0.6072	0.0048	0.5954	0.6091	0.0740647	0.0127235	0.0491266	0.0990028	5.846e-09	0.0559728	++	46677	CHMP7	0	intronic	11.1	6	1	15	8:23101743:C:G	13	12	1	rs7459962	1	rs7459962	0.6587	0.0651	0.5472	0.6968	-0.0348118	0.060465	-0.153323	0.0836996	0.5648	0.0139221	-+	4765	Yes	3 positive, 1 negative
Anterior Body Area
GenomicLocus	chr	pos	start	end	rsID	Allele1	Allele2	Freq1	FreqSE	MinFreq	MaxFreq	Effect	Std	95% CI (LL)	95% CI (UL)	P	Var %	Direction	TotalN	nearestGene	dist	func	CADD	RDB	minChrState	commonChrState	uniqID	nSNPs	nGWASSNPs	nIndSigSNPs	IndSigSNPs	nLeadSNPs	LeadSNPs	Freq1	FreqSE	MinFreq	MaxFreq	Effect	Std	95% CI (LL)	95% CI (UL)	P	Var %	Direction	TotalN	EU Effect in Non-EU Range
1	1	17382946	17342368	17410557	rs3754507	a	c	0.2645	0.0039	0.2551	0.2661	-0.449305	0.0744709	-0.595268	-0.303342	1.607e-09	0.0563353	--	46655	SDHB	2280	intergenic	9.903		5	15	1:17382946:A:C	100	93	1	rs3754507	1	rs3754507	0.3183	0.0383	0.2984	0.392	-0.138024	0.183799	-0.49827	0.222222	0.4527	0.00663173	+-	4763	Yes	1 positive, 3 negative
2	1	179319541	179312386	179408711	rs3753526	c	g	0.922	0.0014	0.9188	0.9225	0.730394	0.122171	0.490938	0.969849	2.253e-09	0.0550338	++	46681	SOAT1	0	exonic	10.75	7	4	5	1:179319541:C:G	29	21	1	rs3753526	1	rs3753526	0.849	0	0.849	0.849	0.224056	0.264948	-0.295242	0.743354	0.3977	0.0103249	?+	4129	Yes	3 positive, 1 unknown
3	2	37141336	37047901	37277241	rs7561572	a	g	0.5325	0.0004	0.5317	0.5327	-0.527811	0.0657348	-0.656651	-0.39897	9.796e-16	0.0994827	--	46509	STRN	0	intronic	0.1	6	4	5	2:37141336:A:G	129	92	4	rs7561572;rs2372914;rs888053;rs111777694	1	rs7561572	0.4169	0.0001	0.4168	0.4169	-0.375729	0.466682	-1.29043	0.538968	0.4208	0.055057	-+	4754	Yes	1 positive, 3 negative
4	4	54741158	54740610	54755338	rs1466831	a	g	0.7744	0.0011	0.7719	0.7749	-0.552147	0.0783861	-0.705784	-0.39851	1.869e-12	0.0764018	--	46634	FIP1L1	0	intronic	1.051	6	14	15	4:54741158:A:G	70	6	1	rs1466831	1	rs1466831	0.7523	0.0249	0.7415	0.8097	-0.514269	0.70853	-1.90299	0.874451	0.4679	0.0790652	-+	4757	Yes	1 positive, 3 negative
5	5	86829398	86494363	87042737	rs71637276	a	g	0.95	0.0022	0.9491	0.9555	-0.885305	0.150604	-1.18049	-0.59012	4.144e-09	0.0534034	--	46512	RNU6-727P	113133	intergenic	1.13	6	9	15	5:86829398:A:G	65	3	1	rs71637276	1	rs71637276	0.939	0	0.939	0.939	-0.310415	0.415505	-1.1248	0.503975	0.455	0.00885459	?-	4129	Yes	3 negative, 1 unknown
6	6	109008998	108934461	109020332	rs1268163	t	c	0.3441	0.001	0.3437	0.3464	-0.419207	0.0697291	-0.555876	-0.282538	1.833e-09	0.0568943	--	45214	FOXO3	3020	intergenic	0.014		4	5	6:109008998:C:T	53	1	1	rs1268163	1	rs1268163	0.5139	0.0219	0.4667	0.5241	-0.424692	0.179606	-0.776719	-0.0726646	0.01805	0.0722836	--	4684	Yes	4 negative
7	7	54949256	54909928	55015505	rs74504435	a	g	0.9076	0.0016	0.9038	0.9083	-0.875393	0.113339	-1.09754	-0.653249	1.13e-14	0.0921855	--	46311	SNORA73	15538	intergenic	14.09	5	2	15	7:54949256:A:G	24	24	1	rs74504435	1	rs74504435	0.9632	0	0.9632	0.9632	-0.460164	0.491608	-1.42372	0.503388	0.3493	0.0120414	?-	4129	Yes	3 negative, 1 unknown
8	7	120853581	120853581	120853581	rs17356657	t	c	0.2128	0.0045	0.2021	0.2147	-0.489236	0.0799762	-0.64599	-0.332483	9.519e-10	0.0575154	--	46685	CPED1	0	intronic	0.087	4	4	15	7:120853581:C:T	1	1	1	rs17356657	1	rs17356657	0.1145	0.0327	0.0937	0.1659	-0.0912984	0.271506	-0.62345	0.440853	0.7367	0.00135584	--	4765	Yes	4 negative
9	8	144999621	144971122	145086428	rs55646585	t	c	0.4145	0.0057	0.4009	0.4169	0.423288	0.0665087	0.292931	0.553645	1.961e-10	0.0623755	++	46458	PLEC	0	exonic	0.382	4	3	4	8:144999621:C:T	170	98	2	rs55646585;rs34115771	1	rs55646585	0.2344	0.0715	0.1919	0.3546	0.149005	0.234496	-0.310608	0.608617	0.5252	0.00639214	+-	4755	Yes	3 positive, 1 negative
10	10	14689835	14646112	14692532	rs10906729	t	c	0.3104	0.0003	0.3102	0.3112	0.439226	0.0707682	0.30052	0.577931	5.417e-10	0.0592358	++	46339	FAM107B	0	intronic	6.728	4	1	7	10:14689835:C:T	21	18	2	rs10906729;rs717068	1	rs10906729	0.2772	0.0364	0.2587	0.3486	0.0808113	0.184091	-0.280008	0.441631	0.6607	0.00209915	++	4717	Yes	4 positive
11	10	118752250	118643670	118778079	rs1122688	t	c	0.7495	0.0062	0.7354	0.7522	0.501402	0.0762671	0.351918	0.650885	4.889e-11	0.0677082	++	45690	KIAA1598	0	intronic	11.97		5	15	10:118752250:C:T	54	25	1	rs1122688	1	rs1122688	0.6607	0.0151	0.6539	0.6944	0.296741	0.177774	-0.0516957	0.645179	0.09508	0.0316688	++	4682	Yes	4 positive
12	11	1561484	1499981	1645885	rs7127282	t	c	0.1983	0.003	0.1971	0.2052	0.523774	0.0818872	0.363275	0.684273	1.592e-10	0.0625622	++	46652	DUSP8	13789	intergenic	3.839	5	5	14	11:1561484:C:T	29	28	2	rs7127282;rs7118474	2	rs7127282;rs7118474	0.2421	0.0043	0.2334	0.2442	0.0260644	0.280414	-0.523547	0.575675	0.9259	0.000199981	+-	4763	Yes	3 positive, 1 negative
13	12	77980345	77884271	77982923	rs696451	a	g	0.3677	0.0026	0.3666	0.3737	0.418249	0.0679255	0.285115	0.551383	7.392e-10	0.0583413	++	46242	RP1-34H18.1	14289	intergenic	3.577		5	15	12:77980345:A:G	20	17	1	rs696451	1	rs696451	0.3925	0.0043	0.3833	0.3945	0.286349	0.169896	-0.0466459	0.619345	0.0919	0.0313665	-+	4716	Yes	3 positive, 1 negative
14	18	21735275	21691635	21771482	rs752797	t	c	0.637	0.002	0.6362	0.6416	-0.456628	0.0677446	-0.589407	-0.323849	1.579e-11	0.069161	--	46685	CABYR	0	intronic	2.175	7	4	5	18:21735275:C:T	60	10	1	rs752797	1	rs752797	0.5036	0.0078	0.4998	0.5197	-0.361514	0.163915	-0.682787	-0.0402412	0.02742	0.052415	--	4765	Yes	4 negative
Anterior Body Mean Thickness
GenomicLocus	chr	pos	start	end	rsID	Allele1	Allele2	Freq1	FreqSE	MinFreq	MaxFreq	Effect	Std	95% CI (LL)	95% CI (UL)	P	Var %	Direction	TotalN	nearestGene	dist	func	CADD	RDB	minChrState	commonChrState	uniqID	nSNPs	nGWASSNPs	nIndSigSNPs	IndSigSNPs	nLeadSNPs	LeadSNPs	Freq1	FreqSE	MinFreq	MaxFreq	Effect	Std	95% CI (LL)	95% CI (UL)	P	Var %	Direction	TotalN	EU Effect in Non-EU Range
1	2	37141336	37059462	37277241	rs7561572	a	g	0.5326	0.0004	0.5317	0.5327	-0.0333404	0.0051137	-0.0433633	-0.0233175	7.037e-11	0.0678673	--	46509	STRN	0	intronic	0.1	6	4	5	2:37141336:A:G	118	86	3	rs7561572;rs4670637;rs2372914	1	rs7561572	0.4169	0.0001	0.4168	0.4169	-0.0230813	0.0397976	-0.101085	0.054922	0.5619	0.030579	-+	4754	Yes	1 positive, 3 negative
2	4	54741158	54740610	54755338	rs1466831	a	g	0.7745	0.001	0.7719	0.7749	-0.0379064	0.0061034	-0.0498691	-0.0259437	5.276e-10	0.0615492	--	46634	FIP1L1	0	intronic	1.051	6	14	15	4:54741158:A:G	70	6	1	rs1466831	1	rs1466831	0.7545	0.0268	0.7415	0.8097	-0.009706	0.0458687	-0.0996087	0.0801967	0.8324	0.00412021	-+	4757	Yes	1 positive, 3 negative
3	5	139721701	139719991	139940233	rs4150212	t	c	0.2645	0.0058	0.2621	0.2787	-0.036347	0.005776	-0.047668	-0.025026	3.119e-10	0.063034	--	46500	HBEGF	0	intronic	10.4		2	6	5:139721701:C:T	24	12	1	rs4150212	1	rs4150212	0.2886	0.0083	0.2722	0.2928	-0.0117328	0.0146472	-0.0404413	0.0169757	0.4231	0.00667332	+-	4759	Yes	1 positive, 3 negative
4	7	54941328	54909928	55015505	rs76928645	t	c	0.1019	0.0022	0.1011	0.1073	0.0563345	0.0084434	0.0397854	0.0728836	2.523e-11	0.0712323	++	46093	SNORA73	7610	intergenic	11.09	6	5	15	7:54941328:C:T	24	24	1	rs76928645	1	rs76928645	0.0398	0	0.0398	0.0398	0.0005588	0.0384925	-0.0748865	0.0760041	0.9884	2.81764e-06	?+	4129	Yes	3 positive, 1 unknown
5	8	145021167	144975872	145086428	rs7464572	c	g	0.6024	0.0028	0.6013	0.6096	-0.0325328	0.0052096	-0.0427436	-0.022322	4.245e-10	0.0621732	--	46076	PLEC	0	intronic	7.102	5	2	5	8:145021167:C:G	173	104	1	rs7464572	1	rs7464572	0.752	0.0657	0.6478	0.7934	0.0160486	0.0161752	-0.0156548	0.047752	0.3211	0.0113415	-+	4721	No	1 positive, 3 negative
6	18	21735275	21636531	21771482	rs752797	t	c	0.6369	0.0019	0.6362	0.6416	-0.0384021	0.0052666	-0.0487246	-0.0280796	3.063e-13	0.0836443	--	46685	CABYR	0	intronic	2.175	7	4	5	18:21735275:C:T	122	60	2	rs752797;rs113722141	1	rs752797	0.5043	0.0084	0.4998	0.5197	-0.026972	0.0130173	-0.0524859	-0.00145809	0.03826	0.0429401	--	4765	Yes	4 negative
Posterior Body Area
GenomicLocus	chr	pos	start	end	rsID	Allele1	Allele2	Freq1	FreqSE	MinFreq	MaxFreq	Effect	Std	95% CI (LL)	95% CI (UL)	P	Var %	Direction	TotalN	nearestGene	dist	func	CADD	RDB	minChrState	commonChrState	uniqID	nSNPs	nGWASSNPs	nIndSigSNPs	IndSigSNPs	nLeadSNPs	LeadSNPs	Freq1	FreqSE	MinFreq	MaxFreq	Effect	Std	95% CI (LL)	95% CI (UL)	P	Var %	Direction	TotalN	EU Effect in Non-EU Range
1	2	37075013	37047901	37278206	rs1861435	a	t	0.4231	0.0002	0.423	0.4235	0.477829	0.0631103	0.354133	0.601525	3.694e-14	0.091036	++	46356	STRN	0	UTR3	6.851	6	4	5	2:37075013:A:T	131	97	4	rs1861435;rs4670637;rs2541007;rs888053	1	rs1861435	0.4304	0.0189	0.4214	0.4702	-0.0752182	0.153053	-0.375201	0.224765	0.6231	0.0026888	+-	4750	No	3 positive, 1 negative
2	3	127037477	126975610	127066844	rs35962269	a	g	0.848	0.0035	0.8465	0.8559	-0.557014	0.0863198	-0.726201	-0.387827	1.097e-10	0.0653276	--	46445	RP11-88I21.2	3672	intergenic	0.22	5	7	15	3:127037477:A:G	54	47	1	rs35962269	1	rs35962269	0.9468	0.002	0.9459	0.9511	0.196219	0.334687	-0.459768	0.852206	0.5577	0.00375944	-+	4753	No	1 positive, 3 negative
3	3	158863882	158832389	158914401	rs6792979	a	g	0.3989	0.0029	0.3975	0.4053	0.370992	0.063394	0.24674	0.495245	4.852e-09	0.0539095	++	46634	IQCJ-SCHIP1:IQCJ	0:0	intronic	9.635	7	5	15	3:158863882:A:G	57	41	1	rs6792979	1	rs6792979	0.2175	0.0028	0.2162	0.2231	0.202533	0.184539	-0.159162	0.564229	0.2724	0.0135334	-+	4761	Yes	3 positive, 1 negative
4	4	54753503	54733096	54775225	rs6835429	t	g	0.7754	0.0012	0.7727	0.776	-0.565083	0.0747843	-0.71166	-0.418506	4.151e-14	0.0908415	--	46240	FIP1L1	0	intronic	2.97	6	5	15	4:54753503:G:T	83	10	2	rs6835429;rs6554139	1	rs6835429	0.7247	0.0342	0.7107	0.8081	-0.0970829	0.179315	-0.44854	0.254375	0.5882	0.00364519	+-	4744	No	1 positive, 3 negative
5	5	139721458	139719991	139940233	rs4150214	a	c	0.2651	0.0063	0.2622	0.2787	-0.474714	0.0700264	-0.611965	-0.337462	1.21e-11	0.0717176	--	46551	HBEGF	0	intronic	13.47		2	6	5:139721458:A:C	29	17	1	rs4150214	1	rs4150214	0.2896	0.007	0.274	0.2928	-0.240091	0.293606	-0.815559	0.335377	0.4135	0.0229892	+-	4764	Yes	1 positive, 3 negative
6	6	109008998	108934461	109020332	rs1268163	t	c	0.3442	0.001	0.3437	0.3464	-0.388931	0.0660299	-0.51835	-0.259513	3.857e-09	0.0557766	--	45214	FOXO3	3020	intergenic	0.014		4	5	6:109008998:C:T	53	1	1	rs1268163	1	rs1268163	0.5142	0.0217	0.4667	0.5241	-0.353205	0.160739	-0.668254	-0.0381559	0.02799	0.0604108	--	4684	Yes	4 negative
7	12	77941683	77876151	77984516	rs4761385	t	c	0.2688	0.0035	0.2672	0.2765	0.42645	0.0695477	0.290137	0.562764	8.691e-10	0.0583884	++	46613	RP1-34H18.1	0	ncRNA_intronic	0.098	7	5	15	12:77941683:C:T	152	140	3	rs4761385;rs711100;rs10777210	1	rs4761385	0.3318	0.0022	0.3272	0.3329	-0.0586447	0.159681	-0.37162	0.25433	0.7134	0.00147813	--	4757	No	2 positive, 2 negative
8	18	21706295	21685667	21750898	rs12967609	c	g	0.6735	0.0024	0.6725	0.6788	-0.457836	0.066259	-0.587704	-0.327968	4.853e-12	0.0752948	--	46231	TTC39C	0	intronic	0.065	5	4	5	18:21706295:C:G	51	10	1	rs12967609	1	rs12967609	0.6608	0.0152	0.6304	0.6684	-0.125841	0.155697	-0.431007	0.179325	0.4189	0.00688087	+-	4750	No	1 positive, 3 negative
Posterior Body Mean Thickness
GenomicLocus	chr	pos	start	end	rsID	Allele1	Allele2	Freq1	FreqSE	MinFreq	MaxFreq	Effect	Std	95% CI (LL)	95% CI (UL)	P	Var %	Direction	TotalN	nearestGene	dist	func	CADD	RDB	minChrState	commonChrState	uniqID	nSNPs	nGWASSNPs	nIndSigSNPs	IndSigSNPs	nLeadSNPs	LeadSNPs	Freq1	FreqSE	MinFreq	MaxFreq	Effect	Std	95% CI (LL)	95% CI (UL)	P	Var %	Direction	TotalN	EU Effect in Non-EU Range
1	4	54753503	54733096	54775225	rs6835429	t	g	0.7755	0.0012	0.7728	0.776	-0.0365429	0.0057045	-0.0477237	-0.0253621	1.494e-10	0.068022	--	46239	FIP1L1	0	intronic	2.97	6	5	15	4:54753503:G:T	83	10	2	rs6835429;rs6554139	1	rs6835429	0.7233	0.0327	0.7107	0.8081	-0.0065184	0.0142371	-0.0344231	0.0213863	0.6471	0.00250463	+-	4744	No	1 positive, 3 negative
2	8	145059425	144976572	145086428	rs11136344	t	c	0.569	0.0019	0.5682	0.5735	-0.0277843	0.0047448	-0.0370841	-0.0184845	4.75e-09	0.0553903	--	46684	PARP10	0	exonic	4.67		1	7	8:145059425:C:T	156	85	1	rs11136344	1	rs11136344	0.5801	0.0011	0.5796	0.5825	0.0134468	0.0128708	-0.01178	0.0386736	0.2961	0.0129724	++	4765	No	2 positive, 2 negative
3	16	87218134	87211783	87255526	rs11863620	t	g	0.3225	0.0003	0.3223	0.3232	0.0297685	0.005037	0.019896	0.039641	3.421e-09	0.0566498	++	46684	C16orf95	0	intergenic	0.363	5	5	15	16:87218134:G:T	30	18	2	rs11863620;rs12921170	1	rs11863620	0.3612	0.0097	0.3569	0.3829	-0.0049992	0.0193926	-0.0430087	0.0330103	0.7966	0.00169843	+-	4765	Yes	3 positive, 1 negative
4	18	21706295	21685667	21750898	rs12967609	c	g	0.6734	0.0023	0.6725	0.6789	-0.0355161	0.0050574	-0.0454286	-0.0256036	2.178e-12	0.0811681	--	46230	TTC39C	0	intronic	0.065	5	4	5	18:21706295:C:G	51	10	1	rs12967609	1	rs12967609	0.6618	0.0144	0.6304	0.6684	-0.0037042	0.01231	-0.0278318	0.0204234	0.7635	0.00090453	+-	4750	No	1 positive, 3 negative
Isthmus Area
GenomicLocus	chr	pos	start	end	rsID	Allele1	Allele2	Freq1	FreqSE	MinFreq	MaxFreq	Effect	Std	95% CI (LL)	95% CI (UL)	P	Var %	Direction	TotalN	nearestGene	dist	func	CADD	RDB	minChrState	commonChrState	uniqID	nSNPs	nGWASSNPs	nIndSigSNPs	IndSigSNPs	nLeadSNPs	LeadSNPs	Freq1	FreqSE	MinFreq	MaxFreq	Effect	Std	95% CI (LL)	95% CI (UL)	P	Var %	Direction	TotalN	EU Effect in Non-EU Range
1	1	17311882	17275895	17410364	rs6682671	t	c	0.6526	0.006	0.6404	0.6555	0.598865	0.0714132	0.458895	0.738835	5.033e-17	0.109479	++	46303	RP1-37C10.3	0	ncRNA_intronic	0.013	5	4	5	1:17311882:C:T	201	159	7	rs6682671;rs9435658;rs3738814;rs2647167;rs9435739;rs3036955;rs761422	1	rs6682671	0.5199	0.0031	0.5132	0.5213	0.0963913	0.163207	-0.223494	0.416277	0.5548	0.00390532	++	4737	No	4 positive
2	2	37169049	37059462	37277241	rs10193295	a	g	0.4668	0.001	0.4663	0.469	0.520037	0.0679787	0.386799	0.653276	2.01e-14	0.0906332	++	46452	STRN	0	intronic	4.087	7	5	15	2:37169049:A:G	95	65	1	rs10193295	1	rs10193295	0.5783	0.0056	0.5666	0.581	0.183827	0.163367	-0.136371	0.504026	0.2605	0.0138773	++	4752	No	4 positive
3	3	73230382	73166812	73238650	rs9860128	a	g	0.3452	0.0043	0.3362	0.3472	0.45862	0.0715362	0.318409	0.598831	1.445e-10	0.0640151	++	46001	CCDC75P1	1269	intergenic	2.81	6	5	15	3:73230382:A:G	30	9	1	rs9860128	1	rs9860128	0.2233	0.0015	0.2226	0.2265	0.172821	0.270083	-0.356543	0.702184	0.5223	0.00872294	-+	4736	Yes	3 positive, 1 negative
4	3	158867245	158832436	158914646	rs11717303	c	g	0.6888	0.0016	0.6854	0.6895	0.446319	0.0733261	0.3026	0.590038	1.152e-09	0.0574937	++	46469	IQCJ-SCHIP1:IQCJ	0:0	intronic	12.44	6	5	15	3:158867245:C:G	52	43	1	rs11717303	1	rs11717303	0.7603	0.0474	0.6683	0.7847	0.0970163	0.196187	-0.28751	0.481543	0.6209	0.0028885	++	4750	Yes	4 positive
5	3	170989251	170966665	171030143	rs2035913	t	c	0.4508	0.0071	0.4474	0.4654	0.433499	0.0681711	0.299884	0.567114	2.031e-10	0.0626453	++	46460	TNIK	0	intronic	1.166	5	2	15	3:170989251:C:T	41	36	1	rs2035913	1	rs2035913	0.4021	0.019	0.3594	0.4105	0.61345	0.167391	0.285363	0.941537	0.0002476	0.152353	++	4755	Yes	4 positive
6	4	2887584	2849168	2939018	rs12645803	a	g	0.1977	0.0027	0.1921	0.1989	-0.519532	0.0857064	-0.687517	-0.351548	1.346e-09	0.0576456	--	45678	ADD1	0	intronic	0.022	7	4	4	4:2887584:A:G	47	44	1	rs12645803	1	rs12645803	0.1998	0.0086	0.1804	0.2036	0.16685	0.29694	-0.415152	0.748852	0.5742	0.00749505	+-	4736	No	1 positive, 3 negative
7	4	6976550	6917264	7034028	rs529090333	t	ta	0.8568	0.0055	0.8458	0.8596	-0.627907	0.097603	-0.819209	-0.436605	1.249e-10	0.0651345	--	45721	TBC1D14	0	intronic	2.226		2	7	4:6976550:T:TA	63	56	1	rs529090333	1	rs529090333	0.9037	0.0283	0.8557	0.9204	0.0554179	0.279044	-0.491509	0.602345	0.8426	0.00045007	++	4739	No	2 positive, 2 negative
8	4	54767830	54733096	54936373	rs62297576	a	g	0.159	0.0017	0.1581	0.1626	0.709515	0.0931367	0.526967	0.892063	2.577e-14	0.0906387	++	46153	FIP1L1:RP11-89B16.1	0:0	ncRNA_intronic	2.249	5	5	14	4:54767830:A:G	205	97	4	rs62297576;rs6554139;rs7686608;rs6849897	2	rs62297576;rs6849897	0.2069	0.0304	0.1246	0.2181	0.714696	0.69818	-0.653738	2.08313	0.306	0.141143	++	4755	Yes	4 positive
9	5	115911916	115887308	115939896	rs3806915	a	c	0.1922	0.0003	0.1921	0.1928	0.690602	0.0857121	0.522606	0.858597	7.804e-16	0.0997034	++	46566	CTB-118N6.2	0	ncRNA_intronic	6.019		1	1	5:115911916:A:C	72	59	1	rs3806915	1	rs3806915	0.1668	0.0139	0.1598	0.1948	0.702875	0.414896	-0.110321	1.51607	0.09025	0.115619	++	4758	Yes	4 positive
10	5	139721913	139719991	139955371	rs4150210	a	t	0.2653	0.0066	0.262	0.2787	-0.60488	0.0765356	-0.75489	-0.45487	2.717e-15	0.0960248	--	46479	HBEGF	0	intronic	12.75	4	2	7	5:139721913:A:T	56	43	2	rs4150210;rs116578164	1	rs4150210	0.2896	0.0075	0.2727	0.2929	-0.58304	0.175164	-0.926362	-0.239719	0.000873	0.117768	--	4758	Yes	4 negative
11	6	109008998	108934461	109020332	rs1268163	t	c	0.3442	0.001	0.3437	0.3464	-0.427316	0.0719551	-0.568348	-0.286284	2.874e-09	0.055498	--	45214	FOXO3	3020	intergenic	0.014		4	5	6:109008998:C:T	53	1	1	rs1268163	1	rs1268163	0.5143	0.0216	0.4667	0.5241	-0.290662	0.170071	-0.624	0.0426765	0.08744	0.0355377	--	4684	Yes	4 negative
12	8	145050345	144983493	145086428	rs6991364	a	g	0.4121	0.0023	0.4072	0.4132	0.423279	0.0687737	0.288483	0.558076	7.524e-10	0.0584463	++	45722	PLEC	0	intronic	10.99	4	1	2	8:145050345:A:G	169	97	1	rs6991364	1	rs6991364	0.4132	0.0061	0.4002	0.4161	0.117164	0.364485	-0.597227	0.831555	0.7479	0.0056049	+-	4730	Yes	3 positive, 1 negative
13	10	14697137	14656582	14698618	rs61845075	t	c	0.5056	0.003	0.5041	0.512	0.447728	0.0682161	0.314024	0.581431	5.26e-11	0.06747	++	45523	FAM107B:RP11-7C6.1	0:0	ncRNA_intronic	0.129	5	5	7	10:14697137:C:T	27	22	1	rs61845075	1	rs61845075	0.7203	0.0087	0.7017	0.7244	-0.134057	0.181647	-0.490084	0.221971	0.4605	0.00609694	--	4709	No	2 positive, 2 negative
14	10	118734346	118613930	118778079	rs11197861	t	c	0.7631	0.0046	0.7537	0.7654	0.503397	0.0801672	0.346269	0.660524	3.4e-10	0.0616828	++	45716	KIAA1598	0	intronic	3.36	2b	2	15	10:118734346:C:T	61	30	1	rs11197861	1	rs11197861	0.7979	0.0026	0.7923	0.7991	0.285412	0.2014	-0.109332	0.680156	0.1564	0.0221202	++	4678	Yes	4 positive
15	11	19902266	19868377	19904560	rs2585757	t	g	0.7585	0.001	0.758	0.7606	-0.490411	0.0787108	-0.644684	-0.336138	4.648e-10	0.0593186	--	46360	NAV2	0	intronic	5.244	6	4	5	11:19902266:G:T	22	20	1	rs2585757	1	rs2585757	0.7651	0.0571	0.6629	0.797	-0.29591	0.196445	-0.680942	0.0891232	0.132	0.0265002	--	4746	Yes	4 negative
16	16	87233516	87220694	87258088	rs4843552	a	g	0.5823	0.003	0.5809	0.5885	-0.453446	0.0684919	-0.58769	-0.319202	3.581e-11	0.067338	--	46329	C16orf95	0	intergenic	4.175		5	15	16:87233516:A:G	55	49	1	rs4843552	1	rs4843552	0.3853	0.0446	0.3626	0.4724	0.0122576	0.39725	-0.766353	0.790868	0.9754	5.99242e-05	-+	4746	Yes	1 positive, 3 negative
17	18	21735275	21691635	21771482	rs752797	t	c	0.6372	0.0021	0.6362	0.6416	-0.485993	0.0698534	-0.622905	-0.34908	3.468e-12	0.0735191	--	46685	CABYR	0	intronic	2.175	7	4	5	18:21735275:C:T	61	11	1	rs752797	1	rs752797	0.5034	0.0077	0.4998	0.5197	-0.28875	0.155566	-0.593659	0.01616	0.06344	0.0350988	--	4765	Yes	4 negative
Isthmus Mean Thickness
GenomicLocus	chr	pos	start	end	rsID	Allele1	Allele2	Freq1	FreqSE	MinFreq	MaxFreq	Effect	Std	95% CI (LL)	95% CI (UL)	P	Var %	Direction	TotalN	nearestGene	dist	func	CADD	RDB	minChrState	commonChrState	uniqID	nSNPs	nGWASSNPs	nIndSigSNPs	IndSigSNPs	nLeadSNPs	LeadSNPs	Freq1	FreqSE	MinFreq	MaxFreq	Effect	Std	95% CI (LL)	95% CI (UL)	P	Var %	Direction	TotalN	EU Effect in Non-EU Range
1	1	17311882	17276627	17371685	rs6682671	t	c	0.653	0.0057	0.6402	0.6555	0.0492377	0.0068401	0.0358311	0.0626443	6.093e-13	0.0829366	++	46300	RP1-37C10.3	0	ncRNA_intronic	0.013	5	4	5	1:17311882:C:T	43	14	4	rs6682671;rs3738814;rs9435739;rs761422	1	rs6682671	0.52	0.003	0.5132	0.5213	0.0014099	0.0163368	-0.0306102	0.03343	0.9312	8.00472e-05	+-	4737	No	3 positive, 1 negative
2	2	37141336	37059462	37277241	rs7561572	a	g	0.5325	0.0004	0.5317	0.5327	-0.0434573	0.0064912	-0.0561801	-0.0307345	2.159e-11	0.0709798	--	46506	STRN	0	intronic	0.1	6	4	5	2:37141336:A:G	112	81	2	rs7561572;rs62133068	1	rs7561572	0.4169	0	0.4168	0.4169	-0.0175126	0.0165634	-0.0499769	0.0149517	0.2904	0.0120282	--	4754	Yes	4 negative
3	2	63982523	63911761	64287632	rs35474183	t	c	0.1966	0.0035	0.1885	0.1981	0.0477866	0.0081556	0.0318016	0.0637716	4.647e-09	0.0544547	++	46468	WDPCP	0	intergenic	6.302	5	2	15	2:63982523:C:T	71	63	1	rs35474183	1	rs35474183	0.1603	0.0259	0.147	0.2108	0.0203452	0.0217632	-0.0223107	0.0630011	0.3499	0.0089889	-+	4748	Yes	3 positive, 1 negative
4	3	73227033	73166812	73238650	rs9857083	c	g	0.6581	0.0032	0.6567	0.6653	-0.0404179	0.006831	-0.0538067	-0.0270291	3.281e-09	0.0554941	--	46472	CCDC75P1	4618	intergenic	0.803	6	5	15	3:73227033:C:G	33	9	1	rs9857083	1	rs9857083	0.751	0.0091	0.7473	0.7731	0.0064567	0.03719	-0.0664357	0.0793491	0.8622	0.00125772	+-	4746	Yes	1 positive, 3 negative
5	4	54738622	54733096	54936373	rs6554139	t	c	0.5973	0.0006	0.597	0.5986	-0.0419865	0.0066325	-0.0549862	-0.0289868	2.445e-10	0.0640179	--	45953	FIP1L1	0	intronic	3.782	6	7	15	4:54738622:C:T	138	91	3	rs6554139;rs62297576;rs6849897	2	rs6554139;rs6849897	0.5568	0.0331	0.5424	0.6327	-0.0036585	0.0172095	-0.0373891	0.0300721	0.8317	0.000532881	-+	4747	No	1 positive, 3 negative
6	5	115931824	115887308	115939896	rs1345707	a	g	0.1935	0.0016	0.1928	0.197	0.0615297	0.008188	0.0454812	0.0775782	5.706e-14	0.0891996	++	46601	CTB-118N6.2	4729	intergenic	5.039	6	5	15	5:115931824:A:G	69	58	1	rs1345707	1	rs1345707	0.3017	0.0266	0.2321	0.3118	0.0311124	0.017597	-0.00337772	0.0656025	0.07705	0.032901	++	4756	Yes	4 positive
7	5	139720211	139639519	139955371	rs58992612	a	c	0.2711	0.0052	0.2688	0.2827	-0.0558255	0.0073093	-0.0701517	-0.0414993	2.213e-14	0.092976	--	46105	HBEGF	0	intronic	0.621	5	3	5	5:139720211:A:C	55	41	1	rs58992612	1	rs58992612	0.292	0.0059	0.2777	0.2944	-0.046331	0.0174789	-0.0805896	-0.0120724	0.008033	0.0715953	--	4761	Yes	4 negative
8	8	142232878	142205904	142239381	rs4961258	a	g	0.5899	0.0039	0.5812	0.5916	0.040791	0.0065687	0.0279163	0.0536657	5.303e-10	0.0607722	++	46423	SLC45A4	0	intronic	0.663	1f	4	5	8:142232878:A:G	40	36	1	rs4961258	1	rs4961258	0.6968	0.0283	0.6353	0.7099	0.0246526	0.0188897	-0.0123712	0.0616764	0.1919	0.0207151	++	4746	Yes	4 positive
9	16	87236383	87220694	87264534	rs4843550	c	g	0.5716	0.0024	0.5705	0.5772	-0.0459014	0.0065373	-0.0587145	-0.0330883	2.195e-12	0.0778936	--	46159	C16orf95	0	intergenic	2.441	5	2	15	16:87236383:C:G	43	33	2	rs4843550;rs62056162	1	rs4843550	0.3623	0.0483	0.3386	0.4607	-0.0254366	0.038835	-0.101553	0.05068	0.5125	0.0241172	-+	4752	Yes	1 positive, 3 negative
Splenium Area
GenomicLocus	chr	pos	start	end	rsID	Allele1	Allele2	Freq1	FreqSE	MinFreq	MaxFreq	Effect	Std	95% CI (LL)	95% CI (UL)	P	Var %	Direction	TotalN	nearestGene	dist	func	CADD	RDB	minChrState	commonChrState	uniqID	nSNPs	nGWASSNPs	nIndSigSNPs	IndSigSNPs	nLeadSNPs	LeadSNPs	Freq1	FreqSE	MinFreq	MaxFreq	Effect	Std	95% CI (LL)	95% CI (UL)	P	Var %	Direction	TotalN	EU Effect in Non-EU Range
1	1	17319011	17303589	17345073	rs2076603	a	g	0.6388	0.0078	0.6214	0.6423	1.10953	0.170459	0.775426	1.44363	7.563e-11	0.0678591	++	46656	RP1-37C10.3:ATP13A2	0:0	exonic	14.73		4	5	1:17319011:A:G	31	6	2	rs2076603;rs3738814	1	rs2076603	0.4817	0.0071	0.4787	0.4984	0.316383	0.415622	-0.498236	1.131	0.4465	0.00634087	++	4765	Yes	4 positive
2	1	243667216	243639859	244014490	rs67027895	t	c	0.2211	0.0037	0.2125	0.2228	1.38964	0.197524	1.00249	1.77679	1.988e-12	0.0794504	++	46685	AKT3	0	UTR3	0.106		4	5	1:243667216:C:T	72	29	4	rs67027895;rs1538773;rs12038981;rs12093576	1	rs67027895	0.1973	0.0055	0.195	0.2099	1.72944	1.27772	-0.774896	4.23377	0.1759	0.120186	++	4765	Yes	4 positive
3	2	37068428	37048617	37277241	rs711244	t	c	0.419	0.0005	0.4178	0.4192	1.47628	0.166019	1.15089	1.80168	5.987e-19	0.12675	++	46685	AC007382.1	0	exonic	10.39		5	5	2:37068428:C:T	100	64	6	rs711244;rs111777694;rs58370258;rs7558579;rs1105014;rs4670629	1	rs711244	0.3979	0.0226	0.3881	0.4505	1.30038	0.982573	-0.62546	3.22623	0.1857	0.10279	++	4765	Yes	4 positive
4	2	61745528	61429568	61843183	rs7570830	a	c	0.5549	0.0063	0.5409	0.5577	-1.02739	0.165178	-1.35114	-0.703645	4.974e-10	0.0622825	--	46465	XPO1	0	intronic	2.391	6	4	4	2:61745528:A:C	33	26	1	rs7570830	1	rs7570830	0.601	0.0506	0.485	0.623	-0.267435	0.757847	-1.75282	1.21795	0.7242	0.0043516	+-	4761	Yes	1 positive, 3 negative
5	3	50160109	49897830	50208406	rs2071206	a	g	0.4766	0.0049	0.4744	0.4875	1.04844	0.164572	0.725881	1.371	1.881e-10	0.0655082	++	46675	RP11-493K19.3	0	ncRNA_intronic	5.433		1	5	3:50160109:A:G	217	150	2	rs2071206;rs148149389	1	rs2071206	0.6003	0.0375	0.5861	0.6989	0.900279	0.433609	0.0504048	1.75015	0.03787	0.0493425	-+	4765	Yes	3 positive, 1 negative
6	3	73223407	73166812	73238650	rs56934393	a	c	0.3548	0.0043	0.345	0.3567	1.27205	0.171586	0.935738	1.60835	1.23e-13	0.0884918	++	46295	CCDC75P1	8244	intergenic	1.084	5	5	15	3:73223407:A:C	34	9	1	rs56934393	1	rs56934393	0.2222	0.0047	0.2202	0.2331	1.23617	0.510808	0.234983	2.23735	0.01552	0.0670085	++	4734	Yes	4 positive
7	3	158867245	158767747	159152259	rs11717303	c	g	0.6888	0.0015	0.6854	0.6895	1.56048	0.177647	1.21229	1.90867	1.575e-18	0.124701	++	46469	IQCJ-SCHIP1:IQCJ	0:0	intronic	12.44	6	5	15	3:158867245:C:G	267	222	6	rs11717303;rs56232508;rs1449008;rs2166991;rs56324519;rs6792979	1	rs11717303	0.764	0.0445	0.6683	0.7847	1.73247	0.818532	0.128149	3.33679	0.0343	0.13731	++	4750	Yes	4 positive
8	3	159507183	159481987	159581130	rs13064756	a	c	0.1354	0.0006	0.1352	0.1367	-1.43984	0.240329	-1.91089	-0.968797	2.084e-09	0.0579807	--	46356	IQCJ-SCHIP1	0	intronic	9.01	7	2	15	3:159507183:A:C	48	26	1	rs13064756	1	rs13064756	0.1359	0.0082	0.1137	0.1389	-2.19483	0.604868	-3.38037	-1.00929	0.000285	0.143532	--	4749	Yes	4 negative
9	3	170986411	170966665	171031233	rs6444974	a	g	0.4497	0.0072	0.4465	0.4657	1.21877	0.165279	0.894825	1.54272	1.656e-13	0.0878188	++	46399	TNIK	0	intronic	1.541	6	5	15	3:170986411:A:G	67	57	3	rs6444974;rs13092687;rs7636084	1	rs6444974	0.4064	0.0183	0.3601	0.4137	0.69564	0.429222	-0.145636	1.53692	0.1051	0.0296197	++	4751	Yes	4 positive
10	4	6980075	6917264	7030160	rs199601576	t	g	0.1487	0.0037	0.147	0.1568	1.35356	0.230367	0.902042	1.80508	4.211e-09	0.0554076	++	46435	TBC1D14	0	intronic	1.519	7	5	15	4:6980075:G:T	30	23	1	rs199601576	1	rs199601576	0.0966	0.0318	0.0788	0.1534	1.17853	0.724159	-0.240817	2.59788	0.1036	0.0307543	++	4755	Yes	4 positive
11	4	54833983	54811679	54936373	rs6849897	t	c	0.6045	0.0013	0.6039	0.6075	1.08455	0.167782	0.755696	1.4134	1.019e-10	0.0671833	++	46122	FIP1L1	0	intronic	3.431	7	5	15	4:54833983:C:T	109	81	1	rs6849897	1	rs6849897	0.6153	0.008	0.6119	0.6341	0.424528	0.751731	-1.04886	1.89792	0.5723	0.010824	-+	4718	Yes	3 positive, 1 negative
12	4	98359533	98353209	98544967	rs62315838	t	c	0.1318	0.0056	0.1184	0.1341	1.46259	0.247334	0.977815	1.94737	3.351e-09	0.0584791	++	46270	STPG2:RP11-681L8.1:STPG2-AS1	0:0:0	ncRNA_intronic	0.517	7	5	15	4:98359533:C:T	12	9	1	rs62315838	1	rs62315838	0.0796	0.0331	0.0596	0.1345	-0.0370223	1.32839	-2.64066	2.56661	0.9778	2.54789e-05	-+	4746	Yes	3 positive, 1 negative
13	5	15681071	15602487	15776498	rs4702099	a	c	0.4315	0.002	0.427	0.4324	-1.27439	0.166598	-1.60092	-0.947856	2.018e-14	0.0951773	--	45956	FBXL7	0	intronic	6.026	5	5	15	5:15681071:A:C	52	29	4	rs4702099;rs34098000;rs35719201;rs17523181	1	rs4702099	0.4841	0.0259	0.4188	0.4944	-0.58706	0.413703	-1.39792	0.223797	0.1559	0.0218389	--	4726	Yes	4 negative
14	5	115938489	115887308	115939896	rs686664	c	g	0.8036	0.002	0.7991	0.8045	-1.89676	0.20692	-2.30232	-1.49119	4.88e-20	0.135651	--	46307	CTB-118N6.2	11394	intergenic	2.294	6	5	15	5:115938489:C:G	76	63	2	rs686664;rs138801861	1	rs686664	0.7627	0.0088	0.7594	0.7864	-0.806037	0.477477	-1.74189	0.129819	0.09139	0.029835	--	4740	No	4 negative
15	5	139720211	139639519	139981336	rs58992612	a	c	0.2712	0.0053	0.2688	0.2828	-1.3965	0.184873	-1.75885	-1.03415	4.226e-14	0.0920872	--	46108	HBEGF	0	intronic	0.621	5	3	5	5:139720211:A:C	49	33	2	rs58992612;rs6872579	1	rs58992612	0.2921	0.0057	0.2777	0.2944	-0.716209	1.16461	-2.99885	1.56643	0.5386	0.0269121	+-	4761	Yes	1 positive, 3 negative
16	7	81432044	81410263	81476517	rs60392694	a	act	0.6082	0.004	0.6064	0.6172	-0.997613	0.166758	-1.32446	-0.670768	2.199e-09	0.0566572	-+	46539	HGF	32289	intergenic	8.388		7	15	7:81432044:A:ACT	37	33	1	rs60392694	1	rs60392694	0.6439	0.0134	0.6385	0.6773	-0.344548	0.438753	-1.2045	0.515408	0.4323	0.00690644	+-	4758	Yes	2 positive, 2 negative
17	7	83835219	83801953	83909046	rs73712705	a	g	0.0522	0.0038	0.0504	0.0601	-2.20828	0.369436	-2.93237	-1.48418	2.267e-09	0.0576388	--	46246	SEMA3A	0	intronic	15.95	5	5	15	7:83835219:A:G	48	43	1	rs73712705	1	rs73712705	0.044	0	0.044	0.044	-2.02261	1.06379	-4.10764	0.0624184	0.05726	0.0436616	?-	4129	Yes	3 negative, 1 unknown
18	9	95509733	95283887	95576781	rs10992447	t	c	0.1646	0.003	0.1576	0.1659	-1.66443	0.219491	-2.09463	-1.23423	3.373e-14	0.0910073	--	46668	BICD2	0	intronic	0.239	5	2	7	9:95509733:C:T	127	12	1	rs10992447	1	rs10992447	0.1247	0.0553	0.0903	0.2137	-0.502055	0.829981	-2.12882	1.12471	0.5452	0.00698056	+-	4763	Yes	1 positive, 3 negative
19	10	14689835	14685108	14689835	rs10906729	t	c	0.3104	0.0004	0.3102	0.3112	1.05431	0.176861	0.707667	1.40096	2.503e-09	0.0568433	++	46339	FAM107B	0	intronic	6.728	4	1	7	10:14689835:C:T	4	2	1	rs10906729	1	rs10906729	0.2738	0.0337	0.2587	0.3486	0.657704	0.457251	-0.238509	1.55392	0.1503	0.021823	++	4717	Yes	4 positive
20	10	118668311	118619529	118778079	rs10886016	a	g	0.2527	0.0034	0.2512	0.2603	-1.22827	0.188868	-1.59845	-0.85809	7.856e-11	0.0680626	--	46245	ENO4:KIAA1598	0:0	intronic	1.183	7	4	5	10:118668311:A:G	42	9	1	rs10886016	1	rs10886016	0.34	0.0159	0.3007	0.3465	-0.409404	0.438274	-1.26842	0.449612	0.3502	0.00954315	+-	4711	Yes	1 positive, 3 negative
21	10	126431281	126348035	126564695	rs10901814	c	g	0.5844	0.0026	0.5833	0.5904	-1.69586	0.166289	-2.02179	-1.36994	2.018e-24	0.166873	--	46359	RP11-12J10.3:FAM53B	0:0	UTR5	21.1	4	1	2	10:126431281:C:G	75	46	4	rs10901814;rs200123779;rs34926570;rs10901798	1	rs10901814	0.4616	0.0551	0.4365	0.5828	-1.28743	0.43635	-2.14267	-0.43218	0.003173	0.104515	--	4751	Yes	4 negative
22	11	1478565	1472475	1542120	rs7947308	t	c	0.1861	0.0062	0.1833	0.1996	1.25884	0.211164	0.844962	1.67272	2.5e-09	0.057343	++	46399	BRSK2	0	intronic	3.725	5	4	15	11:1478565:C:T	6	5	1	rs7947308	1	rs7947308	0.2511	0.0007	0.2496	0.2514	0.366602	0.481148	-0.576449	1.30965	0.4461	0.00641245	++	4758	Yes	4 positive
23	11	14327622	14327622	14426488	rs35247669	a	at	0.643	0.0132	0.6138	0.649	1.05907	0.171606	0.722717	1.39541	6.765e-10	0.0615099	++	46235	RRAS2	0	intronic	1.113		5	5	11:14327622:A:AT	22	16	1	rs35247669	1	rs35247669	0.7503	0.0661	0.622	0.7843	1.0054	0.48746	0.0499737	1.96082	0.03916	0.0480499	++	4748	Yes	4 positive
24	17	27867315	27660490	27881366	rs8081085	t	c	0.8348	0.0178	0.8281	0.8822	-1.55034	0.220073	-1.98168	-1.119	1.859e-12	0.0791892	--	46630	TAOK1	0	intronic	9.497	6	4	5	17:27867315:C:T	48	30	1	rs8081085	1	rs8081085	0.8598	0.0009	0.8594	0.862	-0.612041	0.580209	-1.74925	0.525167	0.2915	0.011457	+-	4756	Yes	1 positive, 3 negative
Splenium Mean Thickness
GenomicLocus	chr	pos	start	end	rsID	Allele1	Allele2	Freq1	FreqSE	MinFreq	MaxFreq	Effect	Std	95% CI (LL)	95% CI (UL)	P	Var %	Direction	TotalN	nearestGene	dist	func	CADD	RDB	minChrState	commonChrState	uniqID	nSNPs	nGWASSNPs	nIndSigSNPs	IndSigSNPs	nLeadSNPs	LeadSNPs	Freq1	FreqSE	MinFreq	MaxFreq	Effect	Std	95% CI (LL)	95% CI (UL)	P	Var %	Direction	TotalN	EU Effect in Non-EU Range
1	2	37079583	37059462	37278206	rs62132522	t	c	0.5767	0.0002	0.5766	0.5773	-0.0794337	0.0115925	-0.102155	-0.0567124	7.274e-12	0.0796244	--	46162	STRN	0	intronic	0.327	6	4	5	2:37079583:C:T	99	70	2	rs62132522;rs111361006	1	rs62132522	0.5965	0.0214	0.5413	0.6047	-0.0447984	0.030155	-0.103902	0.0143054	0.1374	0.0241633	--	4734	Yes	4 negative
2	3	158854255	158832436	159152259	rs55938743	t	c	0.6925	0.0014	0.6894	0.6931	0.0993625	0.0123801	0.0750975	0.123627	1.007e-15	0.10868	++	46543	IQCJ-SCHIP1:IQCJ	0:0	intronic	3.327	7	5	15	3:158854255:C:T	170	144	4	rs55938743;rs2365482;rs1037244;rs2166991	1	rs55938743	0.7686	0.0423	0.6701	0.7868	0.0844132	0.0354591	0.0149134	0.153913	0.01729	0.0633961	++	4752	Yes	4 positive
3	4	7018335	6917264	7034028	rs11938701	t	c	0.1507	0.0048	0.1484	0.161	0.107935	0.0159273	0.0767171	0.139152	1.23e-11	0.0770787	++	46602	TBC1D14	0	intronic	0.008	7	4	4	4:7018335:C:T	98	73	2	rs11938701;rs2359194	1	rs11938701	0.0962	0.0297	0.0813	0.1553	0.0637488	0.057317	-0.0485925	0.17609	0.266	0.0176754	++	4760	Yes	4 positive
4	4	54753503	54739197	54755338	rs6835429	t	g	0.7754	0.0012	0.7728	0.776	-0.0844719	0.0137058	-0.111335	-0.0576085	7.128e-10	0.064239	--	46238	FIP1L1	0	intronic	2.97	6	5	15	4:54753503:G:T	71	6	1	rs6835429	1	rs6835429	0.7204	0.0291	0.7107	0.8081	-0.0098201	0.0344244	-0.0772919	0.0576517	0.7754	0.000971674	--	4744	No	4 negative
5	5	115920330	115897663	115937584	rs10074788	t	c	0.7333	0.0017	0.7294	0.734	-0.0836045	0.0128536	-0.108798	-0.0584114	7.803e-11	0.0706647	--	46578	CTB-118N6.2	0	ncRNA_intronic	1.767	7	5	15	5:115920330:C:T	12	5	1	rs10074788	1	rs10074788	0.6376	0.0294	0.6276	0.7241	-0.164184	0.080387	-0.321743	-0.00662568	0.04111	0.311585	--	4756	Yes	4 negative
6	9	95561287	95360764	95577301	rs10992472	t	c	0.7257	0.0025	0.7246	0.7313	0.078856	0.0127356	0.0538942	0.103818	5.949e-10	0.0639869	++	46483	ANKRD19P	10382	intergenic	0.84	7	5	14	9:95561287:C:T	140	59	1	rs10992472	1	rs10992472	0.6793	0.0389	0.584	0.6952	-0.0055275	0.0323876	-0.0690072	0.0579522	0.8645	0.000332963	+-	4748	No	3 positive, 1 negative
7	10	14681979	14662638	14697137	rs10906725	a	g	0.541	0.0009	0.5406	0.5431	-0.0710468	0.0114744	-0.0935366	-0.048557	5.948e-10	0.0647944	--	46150	FAM107B	0	intronic	0.787	7	5	15	10:14681979:A:G	39	34	1	rs10906725	1	rs10906725	0.3562	0.0239	0.3472	0.4191	-0.0748124	0.0757518	-0.223286	0.0736611	0.3233	0.0642052	--	4704	Yes	4 negative
8	10	126418782	126297670	126564695	rs11245344	t	c	0.5706	0.0047	0.5685	0.5811	-0.1113	0.0115639	-0.133966	-0.0886352	6.284e-22	0.156901	--	46177	RP11-12J10.3:FAM53B	0:0	intronic	4.602	6	2	7	10:126418782:C:T	199	162	8	rs11245344;rs35761950;rs111887938;rs2683586;rs4962671;rs12251328;rs34410705;rs36053385	1	rs11245344	0.4427	0.0546	0.4198	0.5734	-0.0620663	0.0312144	-0.123247	-0.000886076	0.04677	0.0475432	--	4749	Yes	4 negative
9	11	14327622	14278049	14426488	rs35247669	a	at	0.643	0.0132	0.6138	0.649	0.0713634	0.0119432	0.0479547	0.0947721	2.298e-09	0.0604322	++	46233	RRAS2	0	intronic	1.113		5	5	11:14327622:A:AT	57	51	1	rs35247669	1	rs35247669	0.7559	0.0617	0.622	0.7843	0.0889286	0.0346329	0.0210481	0.156809	0.01024	0.072995	++	4748	Yes	4 positive

## Sheet: 2
Supplementary Data 2. Independent significant SNPs associated with CC Morphometry
The most strongly associated lead SNPs in independent genomic loci are shown after merging regions < 250 KB apart into a single locus. chr = chromosome; pos = base pair position; start = start of locus base-pair position; end = end of locus base-pair position; Allele1 = effect allele; Allele2 = non-effect allele; Freq1 = weighted average of frequency for allele 1 across all studies; FreqSE = corr…
Total Area
GenomicLocus	chr	pos	rsID	Allele1	Allele2	Freq1	FreqSE	MinFreq	MaxFreq	Effect	Std	P	Var %	Direction	TotalN	nearestGene	dist	func	CADD	RDB	minChrState	commonChrState	uniqID	nSNPs	nGWASSNPs
1	1	17371152	rs12073028	t	c	0.3634	0.0003	0.3626	0.3636	-3.26684	0.48904	2.388e-11	0.0668597	--	46676	SDHB	0	intronic	1.006	7	4	4	1:17371152:C:T	51	3
1	1	17397704	rs2016693	a	c	0.3513	0.0042	0.3414	0.3532	-3.01203	0.49238	9.518e-10	0.0559883	--	46685	PADI2	0	intronic	1.096		4	15	1:17397704:A:C	77	69
2	1	243647208	rs2994330	t	g	0.1932	0.003	0.1863	0.1945	3.63666	0.603285	1.659e-09	0.0558258	++	45835	SDCCAG8	0	intronic	0.424		1	5	1:243647208:G:T	19	18
3	2	37051559	rs6730884	a	t	0.5827	0.0023	0.5818	0.5881	-2.94935	0.477516	6.557e-10	0.0572797	--	46556	VIT	9623	intergenic	3.154	4	2	15	2:37051559:A:T	10	6
3	2	37131863	rs111777694	t	c	0.2947	0.0009	0.2926	0.2951	3.69082	0.518294	1.071e-12	0.0766754	++	46400	STRN	0	intronic	0.25	7	4	5	2:37131863:C:T	9	5
3	2	37141336	rs7561572	a	g	0.5325	0.0004	0.5317	0.5327	-4.13726	0.472363	1.976e-18	0.115394	--	46509	STRN	0	intronic	0.1	6	4	5	2:37141336:A:G	99	68
3	2	37178255	rs10490657	t	c	0.341	0.0021	0.3401	0.3458	3.60148	0.499738	5.731e-13	0.0789329	+-	46203	STRN	0	intronic	5.047		4	15	2:37178255:C:T	27	21
3	2	37223744	rs7558579	a	t	0.6514	0.0023	0.6461	0.6524	-2.92951	0.496155	3.539e-09	0.0527743	--	46334	HEATR5B	0	intronic	2.295	6	4	5	2:37223744:A:T	3	3
3	2	37264675	rs2372914	t	c	0.5175	0.0013	0.5169	0.5206	-3.50135	0.475357	1.762e-13	0.0828964	--	46123	HEATR5B	0	intronic	0.558	6	4	5	2:37264675:C:T	44	40
4	2	61467380	rs113924098	g	gaaga	0.4554	0.0087	0.4516	0.4757	3.11601	0.475545	5.658e-11	0.0652114	++	46378	USP34	0	intronic	1.623		4	5	2:61467380:G:GAAGA	22	17
4	2	61782849	rs778760	a	g	0.4323	0.0049	0.4301	0.4437	3.39318	0.476054	1.02e-12	0.0765201	++	46639	AC016727.1	255	downstream	0.417		5	15	2:61782849:A:G	31	27
5	2	187620297	rs17750683	a	t	0.6933	0.0008	0.6915	0.6936	-3.27025	0.510879	1.541e-10	0.061582	--	46591	FAM171B	0	intronic	7.159	5	4	5	2:187620297:A:T	46	31
6	3	115115397	rs4831182	a	g	0.5035	0.0027	0.4973	0.5047	-2.87144	0.471641	1.142e-09	0.0558182	--	46365	RP11-190P13.2	111202	intergenic	0.881	7	5	15	3:115115397:A:G	22	9
6	3	115188008	rs71321439	t	c	0.4627	0.0062	0.4484	0.4654	-2.83954	0.473942	2.081e-09	0.0542838	--	46468	GAP43	154162	intergenic	1.817	7	14	15	3:115188008:C:T	29	6
7	3	158863882	rs6792979	a	g	0.3988	0.0029	0.3975	0.4053	3.48298	0.481048	4.474e-13	0.0787648	++	46634	IQCJ-SCHIP1:IQCJ	0:0	intronic	9.635	7	5	15	3:158863882:A:G	46	30
7	3	158867245	rs11717303	c	g	0.6889	0.0015	0.6854	0.6895	4.28125	0.50979	4.539e-17	0.106379	++	46469	IQCJ-SCHIP1:IQCJ	0:0	intronic	12.44	6	5	15	3:158867245:C:G	26	17
7	3	158980193	rs1449008	a	t	0.7587	0.0087	0.7393	0.7625	3.74732	0.552138	1.145e-11	0.0696186	++	46339	IQCJ-SCHIP1:IQCJ	0:0	intronic	3.072	7	5	15	3:158980193:A:T	43	36
7	3	159073848	rs2166991	a	t	0.8365	0.0009	0.8361	0.8385	4.24522	0.639792	3.238e-11	0.0667483	++	46302	IQCJ-SCHIP1	0	intronic	2.872	7	5	15	3:159073848:A:T	32	28
8	3	170989251	rs2035913	t	c	0.4502	0.0066	0.4474	0.4654	2.8574	0.473992	1.656e-09	0.0547277	++	46460	TNIK	0	intronic	1.166	5	2	15	3:170989251:C:T	40	35
9	4	54738622	rs6554139	t	c	0.5973	0.0006	0.597	0.5987	-2.93527	0.481171	1.059e-09	0.0561214	--	45956	FIP1L1	0	intronic	3.782	6	7	15	4:54738622:C:T	11	3
9	4	54753503	rs6835429	t	g	0.7755	0.0012	0.7727	0.776	-4.7492	0.566409	5.084e-17	0.10634	--	46240	FIP1L1	0	intronic	2.97	6	5	15	4:54753503:G:T	71	6
9	4	54767830	rs62297576	a	g	0.1588	0.0016	0.1581	0.1626	4.35873	0.647951	1.733e-11	0.0687269	++	46153	FIP1L1:RP11-89B16.1	0:0	ncRNA_intronic	2.249	5	5	14	4:54767830:A:G	12	1
9	4	54839552	rs7699970	c	g	0.3919	0.002	0.3872	0.3928	-3.12987	0.483317	9.43e-11	0.0632207	--	46173	FIP1L1	0	intronic	4.662	7	5	15	4:54839552:C:G	109	81
10	5	86896818	rs2919904	c	g	0.0618	0.0026	0.0554	0.0628	6.16195	0.975882	2.715e-10	0.0596179	++	46629	CTD-2316B1.1	61040	intergenic	0.716	7	9	15	5:86896818:C:G	39	33
11	5	115937086	rs17140192	c	g	0.8041	0.0019	0.7998	0.8049	-4.28998	0.593307	4.808e-13	0.0785075	--	46411	CTB-118N6.2	9991	intergenic	1.234	5	5	15	5:115937086:C:G	58	47
12	5	139707783	rs4913081	t	c	0.209	0.0058	0.2065	0.2222	-3.42797	0.58268	4.026e-09	0.0526082	--	45972	HBEGF	4644	intergenic	0.631	4	2	5	5:139707783:C:T	4	2
13	6	108878052	rs9486902	t	c	0.1619	0.0028	0.1551	0.1631	-3.78481	0.634244	2.41e-09	0.0526366	--	46666	FOXO3	2985	intergenic	2.137	4	2	7	6:108878052:C:T	22	16
14	7	54941328	rs76928645	t	c	0.1021	0.0023	0.1011	0.1073	6.5523	0.778736	3.962e-17	0.106585	++	46093	SNORA73	7610	intergenic	11.09	6	5	15	7:54941328:C:T	22	22
15	8	75086734	rs2936679	t	c	0.767	0.0006	0.7668	0.7684	-3.2758	0.55601	3.824e-09	0.051933	--	46423	RP1-16A9.1	24896	intergenic	3.085	7	5	15	8:75086734:C:T	17	14
16	8	142221361	rs3739241	c	g	0.4083	0.0028	0.4071	0.4148	-3.04898	0.477107	1.653e-10	0.0608201	--	46497	SLC45A4	0	UTR3	4.595	4	4	4	8:142221361:C:G	39	35
17	8	144999621	rs55646585	t	c	0.4144	0.0057	0.4009	0.4169	3.40358	0.476542	9.182e-13	0.0761288	++	46458	PLEC	0	exonic	0.382	4	3	4	8:144999621:C:T	162	93
18	9	22071750	rs4451405	t	c	0.5949	0.0044	0.593	0.6052	-2.99533	0.479786	4.291e-10	0.0585534	--	46310	CDKN2B-AS1	0	ncRNA_intronic	0.205	6	5	15	9:22071750:C:T	68	20
19	9	95509733	rs10992447	t	c	0.1647	0.003	0.1576	0.1659	-4.45102	0.630405	1.658e-12	0.0738093	--	46668	BICD2	0	intronic	0.239	5	2	7	9:95509733:C:T	128	13
19	9	95560952	rs10821017	t	c	0.2206	0.0044	0.2104	0.2225	-3.46325	0.566137	9.515e-10	0.0558457	--	46396	ANKRD19P	10717	intergenic	3.802	7	5	14	9:95560952:C:T	150	4
20	10	14680621	rs1410071	t	c	0.3271	0.0008	0.3252	0.3275	3.55728	0.501047	1.25e-12	0.0754266	++	46184	FAM107B	0	intronic	1.971		5	15	10:14680621:C:T	4	4
21	10	118625654	rs7896612	a	g	0.7302	0.003	0.7232	0.7316	3.18722	0.531345	1.993e-09	0.0541957	++	46247	ENO4	0	intronic	7.056	6	5	15	10:118625654:A:G	44	25
21	10	118649443	rs61872990	t	c	0.8281	0.0004	0.8271	0.8283	3.75425	0.621489	1.534e-09	0.0543328	++	46601	ENO4:KIAA1598	0:0	intronic	3.506	6	4	5	10:118649443:C:T	10	10
21	10	118752250	rs1122688	t	c	0.7494	0.0062	0.7354	0.7522	3.96961	0.547678	4.228e-13	0.0801395	++	45690	KIAA1598	0	intronic	11.97		5	15	10:118752250:C:T	54	25
22	11	1478565	rs7947308	t	c	0.186	0.0061	0.1833	0.1996	4.08099	0.607218	1.807e-11	0.0682849	++	46399	BRSK2	0	intronic	3.725	5	4	15	11:1478565:C:T	7	6
22	11	1561484	rs7127282	t	c	0.1984	0.003	0.1971	0.2052	3.7973	0.587744	1.041e-10	0.0621021	++	46652	DUSP8	13789	intergenic	3.839	5	5	14	11:1561484:C:T	35	34
22	11	1633238	rs7118474	a	g	0.8032	0.004	0.7941	0.8049	3.47715	0.592742	4.458e-09	0.051755	++	46238	KRTAP5-3	3544	intergenic	2.206	5	5	14	11:1633238:A:G	13	13
23	11	19878032	rs2625320	t	c	0.8041	0.0086	0.7853	0.8081	-4.1623	0.597647	3.296e-12	0.0739041	--	45472	NAV2	0	intronic	5.519	6	4	15	11:19878032:C:T	12	10
23	11	19911733	rs2707098	a	g	0.1638	0.0015	0.1601	0.1644	4.24258	0.636157	2.574e-11	0.0667638	++	46159	NAV2	0	intronic	11.27	7	2	5	11:19911733:A:G	5	5
24	14	64003954	rs11435884	t	ta	0.7795	0.0007	0.7778	0.7798	-3.44767	0.566835	1.185e-09	0.0553264	--	45978	PPP2R5E	0	intronic	9.875		1	4	14:64003954:T:TA	41	3
25	17	66016006	rs62086903	t	c	0.7719	0.0008	0.77	0.7722	-3.54683	0.562917	2.961e-10	0.0599823	--	45733	KPNA2	15628	intergenic	5.955	2b	1	1	17:66016006:C:T	295	176
26	18	21698540	rs8083625	t	c	0.3228	0.0052	0.3108	0.325	3.42461	0.502924	9.8e-12	0.0694273	++	46120	TTC39C:RP11-799B12.2	0:0	ncRNA_intronic	4.196	5	4	5	18:21698540:C:T	44	6
27	22	30950360	rs2267158	t	c	0.685	0.0084	0.6814	0.7045	4.19788	0.508753	1.567e-16	0.102971	++	45915	GAL3ST1	261	downstream	0.914	4	4	15	22:30950360:C:T	4	3
28	22	38467784	rs760975	c	g	0.6186	0	0.6185	0.6186	-3.21787	0.483194	2.746e-11	0.0661581	--	46331	PICK1:RP5-1039K5.13	0:0	ncRNA_intronic	1.93	5	4	4	22:38467784:C:G	33	31
Total Mean Thickness
GenomicLocus	chr	pos	rsID	Allele1	Allele2	Freq1	FreqSE	MinFreq	MaxFreq	Effect	Std	P	Var %	Direction	TotalN	nearestGene	dist	func	CADD	RDB	minChrState	commonChrState	uniqID	nSNPs	nGWASSNPs
1	1	153761750	rs9427220	a	t	0.4414	0.001	0.4409	0.4436	-0.0376176	0.0056573	2.943e-11	0.0678817	--	45924	Y_RNA	3452	intergenic	1.471	6	2	15	1:153761750:A:T	69	59
2	2	37102249	rs17496249	a	g	0.5567	0	0.5566	0.5567	-0.0328078	0.005635	5.81e-09	0.0516786	--	46117	STRN	0	intronic	12.57	6	4	4	2:37102249:A:G	32	7
3	2	187522406	rs7589470	a	g	0.5962	0.0042	0.5868	0.598	-0.0330747	0.0056758	5.634e-09	0.0512374	--	46445	ITGAV:AC017101.10	0:0	ncRNA_intronic	4.165	7	4	5	2:187522406:A:G	44	31
4	3	158856200	rs12632564	t	g	0.3064	0.0019	0.3056	0.3107	-0.0422496	0.0060371	2.59e-12	0.0738041	--	46582	IQCJ-SCHIP1:IQCJ	0:0	intronic	3.923	6	5	15	3:158856200:G:T	33	25
4	3	158908828	rs2365482	a	g	0.2573	0.005	0.255	0.2683	-0.0390206	0.006377	9.417e-10	0.0566081	--	46645	IQCJ-SCHIP1:IQCJ	0:0	intronic	1.542	6	5	15	3:158908828:A:G	65	50
5	4	54738622	rs6554139	t	c	0.5973	0.0006	0.597	0.5987	-0.0338165	0.0056818	2.653e-09	0.0535142	--	45956	FIP1L1	0	intronic	3.782	6	7	15	4:54738622:C:T	12	4
5	4	54811258	rs1996755	a	g	0.4893	0.0012	0.4888	0.4921	-0.0339357	0.0055526	9.856e-10	0.0559876	--	46599	FIP1L1	0	intronic	0.545		14	15	4:54811258:A:G	19	12
5	4	54833983	rs6849897	t	c	0.6045	0.0013	0.6039	0.6075	0.042104	0.005699	1.491e-13	0.0824568	++	46122	FIP1L1	0	intronic	3.431	7	5	15	4:54833983:C:T	114	86
6	5	139721808	rs4150211	a	t	0.265	0.0062	0.2621	0.2787	-0.0540478	0.006287	8.198e-18	0.110695	--	46495	HBEGF	0	intronic	3.522	1f	2	7	5:139721808:A:T	53	41
6	5	139925016	rs75743464	a	t	0.8529	0.0055	0.8506	0.8661	0.049213	0.0078177	3.073e-10	0.0591164	++	46662	ANKHD1:ANKHD1-EIF4EBP3:SRA1	0:0:0	intronic	0.512	6	4	5	5:139925016:A:T	6	5
6	5	139971188	rs4279384	a	g	0.2968	0.0068	0.2937	0.3116	-0.0395448	0.0060801	7.825e-11	0.0634978	--	46422	APBB3	0	intergenic	1.426	7	2	15	5:139971188:A:G	93	73
7	8	145054271	rs62530285	t	c	0.5789	0.0013	0.5784	0.5818	-0.0390216	0.0056413	4.61e-12	0.0722164	--	45670	PARP10	0	intronic	1.702	6	4	5	8:145054271:C:T	114	43
8	9	22077543	rs1412832	t	c	0.6937	0.0029	0.6924	0.7002	-0.0359115	0.0060185	2.419e-09	0.0533118	--	46281	CDKN2B-AS1	0	ncRNA_intronic	1.325	7	5	15	9:22077543:C:T	15	4
9	10	14655720	rs878733	t	c	0.413	0.001	0.4126	0.4154	-0.0346625	0.0056422	8.078e-10	0.0566689	--	46094	FAM107B	0	intronic	2.06		5	15	10:14655720:C:T	27	23
9	10	14686953	rs3847358	t	c	0.3483	0.0021	0.3473	0.3531	0.0338693	0.0058232	6.017e-09	0.0506583	++	46396	FAM107B	0	intronic	5.444	6	5	15	10:14686953:C:T	13	11
10	16	87236383	rs4843550	c	g	0.5716	0.0024	0.5705	0.5771	-0.0364671	0.0056134	8.226e-11	0.0633551	--	46162	C16orf95	0	intergenic	2.441	5	2	15	16:87236383:C:G	59	51
10	16	87246608	rs7500241	t	c	0.5516	0.0047	0.5409	0.5536	-0.0324602	0.0055635	5.395e-09	0.0507025	--	46685	C16orf95:RP11-899L11.1	0:0	ncRNA_exonic	1.702	7	5	15	16:87246608:C:T	11	9
11	18	21735275	rs752797	t	c	0.6371	0.002	0.6362	0.6416	-0.0413896	0.0057334	5.238e-13	0.0770574	--	46685	CABYR	0	intronic	2.175	7	4	5	18:21735275:C:T	56	6
Genu Area
GenomicLocus	chr	pos	rsID	Allele1	Allele2	Freq1	FreqSE	MinFreq	MaxFreq	Effect	Std	P	Var %	Direction	TotalN	nearestGene	dist	func	CADD	RDB	minChrState	commonChrState	uniqID	nSNPs	nGWASSNPs
1	1	78075002	rs12026939	a	g	0.2544	0.0033	0.253	0.2624	1.4203	0.243244	5.251e-09	0.0523186	++	46492	ZZZ3	0	intronic	2.73	4	4	5	1:78075002:A:G	171	52
2	1	180956936	rs35306826	a	t	0.5917	0.0021	0.5867	0.5926	1.29432	0.21671	2.335e-09	0.0553394	++	45593	STX6	0	intronic	0.021	6	4	4	1:180956936:A:T	35	31
3	2	37141085	rs62132550	t	c	0.4426	0.0012	0.4421	0.4454	1.35345	0.213461	2.29e-10	0.0617921	++	46476	STRN	0	intronic	0.732	7	4	5	2:37141085:C:T	96	66
4	2	61786848	rs778766	t	c	0.4219	0.0015	0.4212	0.4256	1.37262	0.214609	1.596e-10	0.0628326	+-	46610	AC016727.1	4254	intergenic	0.592		5	15	2:61786848:C:T	31	28
5	2	187650446	rs3898135	a	g	0.3123	0.0018	0.3116	0.3166	1.38961	0.23062	1.685e-09	0.0567065	++	45508	FAM171B	19760	intergenic	5.348		9	15	2:187650446:A:G	16	6
6	2	217369755	rs35612822	a	t	0.6922	0.0034	0.6908	0.7004	-1.5455	0.231159	2.295e-11	0.0695844	--	45631	RPL37A	0	intronic	1.725	5	4	4	2:217369755:A:T	43	21
6	2	217424243	rs62180637	t	c	0.5389	0.0038	0.5374	0.5482	-1.43311	0.212702	1.61e-11	0.0697809	--	46443	RPL37A	0	intronic	0.437	7	5	15	2:217424243:C:T	4	4
7	3	158856200	rs12632564	t	g	0.3063	0.0018	0.3056	0.3107	-1.51369	0.229715	4.415e-11	0.0665682	--	46582	IQCJ-SCHIP1:IQCJ	0:0	intronic	3.923	6	5	15	3:158856200:G:T	26	18
8	5	118127739	rs721065	t	c	0.103	0.002	0.0981	0.1038	2.11663	0.346512	1.007e-09	0.0565966	++	46471	CTC-448D22.1	6584	intergenic	10.57	4	1	15	5:118127739:C:T	61	55
9	7	54941328	rs76928645	t	c	0.102	0.0022	0.1011	0.1073	2.58801	0.350429	1.522e-13	0.0838842	++	46093	SNORA73	7610	intergenic	11.09	6	5	15	7:54941328:C:T	10	10
10	7	117600865	rs11766811	c	g	0.7891	0.0029	0.788	0.7964	1.60993	0.261126	7.033e-10	0.0589789	++	46297	AC003084.2	38046	intergenic	1.038	6	5	15	7:117600865:C:G	58	53
10	7	117611250	rs7784849	a	g	0.587	0.0008	0.5851	0.5873	-1.51714	0.215578	1.957e-12	0.0762977	--	46519	AC003084.2	27661	intergenic	5.97	6	14	15	7:117611250:A:G	30	29
10	7	117679958	rs2214226	a	g	0.6554	0.0063	0.6529	0.6712	1.33234	0.223553	2.525e-09	0.0548185	++	46255	AC003084.2	35858	intergenic	2.456	6	14	15	7:117679958:A:G	1	1
11	8	145027162	rs56401356	cg	c	0.4032	0.0036	0.3945	0.4047	1.55566	0.217832	9.228e-13	0.0796253	++	45061	PLEC	0	intronic	11.86		1	1	8:145027162:C:CG	169	101
12	9	22077543	rs1412832	t	c	0.6935	0.0027	0.6924	0.7002	-1.3412	0.228867	4.624e-09	0.0522798	--	46281	CDKN2B-AS1	0	ncRNA_intronic	1.325	7	5	15	9:22077543:C:T	15	4
13	10	118649443	rs61872990	t	c	0.8281	0.0004	0.8271	0.8283	1.6489	0.27911	3.469e-09	0.0529203	++	46601	ENO4:KIAA1598	0:0	intronic	3.506	6	4	5	10:118649443:C:T	10	10
13	10	118752250	rs1122688	t	c	0.7497	0.006	0.7354	0.7522	1.6386	0.246086	2.764e-11	0.0688915	++	45690	KIAA1598	0	intronic	11.97		5	15	10:118752250:C:T	54	25
14	11	19907488	rs2625302	t	c	0.7954	0.0009	0.7951	0.7976	-1.54593	0.260178	2.819e-09	0.0531791	--	46583	NAV2	0	intronic	0.097	7	4	5	11:19907488:C:T	6	6
15	11	47532395	rs11039266	t	g	0.7177	0.0035	0.7092	0.7191	-1.41644	0.234602	1.564e-09	0.0555804	--	46627	CELF1	0	intronic	3.76	1f	4	5	11:47532395:G:T	78	65
16	12	78406202	rs1731759	a	g	0.5884	0.0009	0.588	0.5906	1.30052	0.214292	1.288e-09	0.0560089	++	46376	NAV3	0	intronic	1.3	7	4	15	12:78406202:A:G	24	21
16	12	78542117	rs10506772	c	g	0.0687	0.0001	0.0685	0.0688	-3.13824	0.419237	7.122e-14	0.0861573	--	46089	NAV3	0	intronic	1.26	7	4	15	12:78542117:C:G	6	4
17	17	43798360	rs55938136	a	g	0.7047	0.1989	0.1634	0.7777	1.55455	0.255057	1.095e-09	0.068762	+-	46675	CRHR1:RP11-105N13.4	0:0	ncRNA_intronic	3.353	6	5	14	17:43798360:A:G	1	1
17	17	44304130	rs2532402	c	g	0.7809	0.0003	0.7801	0.7811	1.70501	0.255684	2.585e-11	0.0680088	+-	46009	KANSL1	1396	intergenic	3.284		5	15	17:44304130:C:G	3853	2939
18	22	30953295	rs2267161	t	c	0.3041	0.0123	0.2729	0.309	-1.65175	0.229037	5.525e-13	0.0789448	--	46685	GAL3ST1	0	exonic	19.23	2b	4	15	22:30953295:C:T	4	3
19	22	38458681	rs738443	a	g	0.6247	0.0008	0.6227	0.625	-1.62349	0.216878	7.114e-14	0.0844936	--	46639	PICK1:RP5-1039K5.13	0:0	ncRNA_intronic	0.288	5	4	5	22:38458681:A:G	46	42
19	22	38474696	rs2076371	a	g	0.278	0.0003	0.2779	0.2788	1.58841	0.235037	1.398e-11	0.0692439	+-	46685	SLC16A8	0	exonic	12.88	4	4	5	22:38474696:A:G	1	1
19	22	38477930	rs2235573	a	g	0.4924	0.0002	0.4918	0.4925	-1.23039	0.210442	5.014e-09	0.0517367	--	46288	SLC16A8	0	exonic	19.31	3a	1	12	22:38477930:A:G	33	29
Genu Mean Thickness
GenomicLocus	chr	pos	rsID	Allele1	Allele2	Freq1	FreqSE	MinFreq	MaxFreq	Effect	Std	P	Var %	Direction	TotalN	nearestGene	dist	func	CADD	RDB	minChrState	commonChrState	uniqID	nSNPs	nGWASSNPs
1	5	66091518	rs147629510	t	ta	0.6518	0.0005	0.6504	0.652	-0.0773001	0.0131339	3.968e-09	0.0580169	--	45931	MAST4	0	intronic	6.838		5	15	5:66091518:T:TA	64	54
2	7	117599514	rs916784	a	g	0.5887	0.0005	0.5874	0.5889	-0.0834244	0.0127895	6.898e-11	0.0720926	--	45764	AC003084.2	39397	intergenic	8.851	6	5	15	7:117599514:A:G	30	29
3	8	23101743	rs7459962	c	g	0.6072	0.0048	0.5954	0.6091	0.0740647	0.0127235	5.846e-09	0.0559728	++	46677	CHMP7	0	intronic	11.1	6	1	15	8:23101743:C:G	13	12
Anterior Body Area
GenomicLocus	chr	pos	rsID	Allele1	Allele2	Freq1	FreqSE	MinFreq	MaxFreq	Effect	Std	P	Var %	Direction	TotalN	nearestGene	dist	func	CADD	RDB	minChrState	commonChrState	uniqID	nSNPs	nGWASSNPs
1	1	17382946	rs3754507	a	c	0.2645	0.0039	0.2551	0.2661	-0.449305	0.0744709	1.607e-09	0.0563353	--	46655	SDHB	2280	intergenic	9.903		5	15	1:17382946:A:C	100	93
2	1	179319541	rs3753526	c	g	0.922	0.0014	0.9188	0.9225	0.730394	0.122171	2.253e-09	0.0550338	++	46681	SOAT1	0	exonic	10.75	7	4	5	1:179319541:C:G	29	21
3	2	37049563	rs888053	a	t	0.5791	0.0012	0.5786	0.5818	-0.402447	0.067211	2.127e-09	0.0566291	--	45578	VIT	7627	intergenic	0.207	6	5	15	2:37049563:A:T	16	13
3	2	37131863	rs111777694	t	c	0.2947	0.0009	0.2926	0.2951	0.462237	0.0721272	1.468e-10	0.0637049	++	46400	STRN	0	intronic	0.25	7	4	5	2:37131863:C:T	12	8
3	2	37141336	rs7561572	a	g	0.5325	0.0004	0.5317	0.5327	-0.527811	0.0657348	9.796e-16	0.0994827	--	46509	STRN	0	intronic	0.1	6	4	5	2:37141336:A:G	99	68
3	2	37264675	rs2372914	t	c	0.5175	0.0013	0.5169	0.5206	-0.409965	0.0661516	5.742e-10	0.0601993	--	46123	HEATR5B	0	intronic	0.558	6	4	5	2:37264675:C:T	44	40
4	4	54741158	rs1466831	a	g	0.7744	0.0011	0.7719	0.7749	-0.552147	0.0783861	1.869e-12	0.0764018	--	46634	FIP1L1	0	intronic	1.051	6	14	15	4:54741158:A:G	70	6
5	5	86829398	rs71637276	a	g	0.95	0.0022	0.9491	0.9555	-0.885305	0.150604	4.144e-09	0.0534034	--	46512	RNU6-727P	113133	intergenic	1.13	6	9	15	5:86829398:A:G	65	3
6	6	109008998	rs1268163	t	c	0.3441	0.001	0.3437	0.3464	-0.419207	0.0697291	1.833e-09	0.0568943	--	45214	FOXO3	3020	intergenic	0.014		4	5	6:109008998:C:T	53	1
7	7	54949256	rs74504435	a	g	0.9076	0.0016	0.9038	0.9083	-0.875393	0.113339	1.13e-14	0.0921855	--	46311	SNORA73	15538	intergenic	14.09	5	2	15	7:54949256:A:G	24	24
8	7	120853581	rs17356657	t	c	0.2128	0.0045	0.2021	0.2147	-0.489236	0.0799762	9.519e-10	0.0575154	--	46685	CPED1	0	intronic	0.087	4	4	15	7:120853581:C:T	1	1
9	8	144972473	rs34115771	a	g	0.1876	0.0011	0.1871	0.1903	0.505113	0.0840354	1.847e-09	0.0557788	++	46571	PLEC	16847	intergenic	0.926	7	5	15	8:144972473:A:G	7	4
9	8	144999621	rs55646585	t	c	0.4145	0.0057	0.4009	0.4169	0.423288	0.0665087	1.961e-10	0.0623755	++	46458	PLEC	0	exonic	0.382	4	3	4	8:144999621:C:T	163	94
10	10	14653045	rs717068	t	g	0.4666	0.0011	0.4661	0.4692	0.403028	0.0654658	7.446e-10	0.0579906	++	46259	FAM107B	0	intronic	17.11		5	15	10:14653045:G:T	9	8
10	10	14689835	rs10906729	t	c	0.3104	0.0003	0.3102	0.3112	0.439226	0.0707682	5.417e-10	0.0592358	++	46339	FAM107B	0	intronic	6.728	4	1	7	10:14689835:C:T	12	10
11	10	118752250	rs1122688	t	c	0.7495	0.0062	0.7354	0.7522	0.501402	0.0762671	4.889e-11	0.0677082	++	45690	KIAA1598	0	intronic	11.97		5	15	10:118752250:C:T	54	25
12	11	1561484	rs7127282	t	c	0.1983	0.003	0.1971	0.2052	0.523774	0.0818872	1.592e-10	0.0625622	++	46652	DUSP8	13789	intergenic	3.839	5	5	14	11:1561484:C:T	18	17
12	11	1633238	rs7118474	a	g	0.8032	0.004	0.7941	0.8049	0.525244	0.0825814	2.013e-10	0.0625549	++	46238	KRTAP5-3	3544	intergenic	2.206	5	5	14	11:1633238:A:G	11	11
13	12	77980345	rs696451	a	g	0.3677	0.0026	0.3666	0.3737	0.418249	0.0679255	7.392e-10	0.0583413	++	46242	RP1-34H18.1	14289	intergenic	3.577		5	15	12:77980345:A:G	20	17
14	18	21735275	rs752797	t	c	0.637	0.002	0.6362	0.6416	-0.456628	0.0677446	1.579e-11	0.069161	--	46685	CABYR	0	intronic	2.175	7	4	5	18:21735275:C:T	60	10
Anterior Body Mean Thickness
GenomicLocus	chr	pos	rsID	Allele1	Allele2	Freq1	FreqSE	MinFreq	MaxFreq	Effect	Std	P	Var %	Direction	TotalN	nearestGene	dist	func	CADD	RDB	minChrState	commonChrState	uniqID	nSNPs	nGWASSNPs
1	2	37141336	rs7561572	a	g	0.5326	0.0004	0.5317	0.5327	-0.0333404	0.0051137	7.037e-11	0.0678673	--	46509	STRN	0	intronic	0.1	6	4	5	2:37141336:A:G	99	68
1	2	37164857	rs4670637	t	g	0.6334	0.0009	0.6311	0.6338	-0.0338793	0.0053115	1.789e-10	0.0653685	--	46379	STRN	0	intronic	0.399	6	4	15	2:37164857:G:T	35	24
1	2	37264675	rs2372914	t	c	0.5174	0.0013	0.5169	0.5206	-0.0301701	0.0051457	4.54e-09	0.0557438	--	46123	HEATR5B	0	intronic	0.558	6	4	5	2:37264675:C:T	44	40
2	4	54741158	rs1466831	a	g	0.7745	0.001	0.7719	0.7749	-0.0379064	0.0061034	5.276e-10	0.0615492	--	46634	FIP1L1	0	intronic	1.051	6	14	15	4:54741158:A:G	70	6
3	5	139721701	rs4150212	t	c	0.2645	0.0058	0.2621	0.2787	-0.036347	0.005776	3.119e-10	0.063034	--	46500	HBEGF	0	intronic	10.4		2	6	5:139721701:C:T	24	12
4	7	54941328	rs76928645	t	c	0.1019	0.0022	0.1011	0.1073	0.0563345	0.0084434	2.523e-11	0.0712323	++	46093	SNORA73	7610	intergenic	11.09	6	5	15	7:54941328:C:T	24	24
5	8	145021167	rs7464572	c	g	0.6024	0.0028	0.6013	0.6096	-0.0325328	0.0052096	4.245e-10	0.0621732	--	46076	PLEC	0	intronic	7.102	5	2	5	8:145021167:C:G	173	104
6	18	21718308	rs113722141	a	t	0.8631	0.002	0.8579	0.8639	-0.0458349	0.0073855	5.434e-10	0.0608816	--	46470	CABYR	633	upstream	4.098	7	1	5	18:21718308:A:T	60	48
6	18	21735275	rs752797	t	c	0.6369	0.0019	0.6362	0.6416	-0.0384021	0.0052666	3.063e-13	0.0836443	--	46685	CABYR	0	intronic	2.175	7	4	5	18:21735275:C:T	62	12
Posterior Body Area
GenomicLocus	chr	pos	rsID	Allele1	Allele2	Freq1	FreqSE	MinFreq	MaxFreq	Effect	Std	P	Var %	Direction	TotalN	nearestGene	dist	func	CADD	RDB	minChrState	commonChrState	uniqID	nSNPs	nGWASSNPs
1	2	37049563	rs888053	a	t	0.5791	0.0012	0.5786	0.5818	-0.379648	0.0636492	2.451e-09	0.0573878	--	45578	VIT	7627	intergenic	0.207	6	5	15	2:37049563:A:T	16	13
1	2	37075013	rs1861435	a	t	0.4231	0.0002	0.423	0.4235	0.477829	0.0631103	3.694e-14	0.091036	++	46356	STRN	0	UTR3	6.851	6	4	5	2:37075013:A:T	82	57
1	2	37164857	rs4670637	t	g	0.6333	0.001	0.6311	0.6338	-0.431827	0.0646492	2.397e-11	0.0707398	--	46379	STRN	0	intronic	0.399	6	4	15	2:37164857:G:T	35	24
1	2	37211881	rs2541007	t	c	0.5388	0.0006	0.5376	0.5391	0.405144	0.0627761	1.091e-10	0.0666286	++	46167	HEATR5B	0	intronic	1.556		4	5	2:37211881:C:T	87	59
2	3	127037477	rs35962269	a	g	0.848	0.0035	0.8465	0.8559	-0.557014	0.0863198	1.097e-10	0.0653276	--	46445	RP11-88I21.2	3672	intergenic	0.22	5	7	15	3:127037477:A:G	54	47
3	3	158863882	rs6792979	a	g	0.3989	0.0029	0.3975	0.4053	0.370992	0.063394	4.852e-09	0.0539095	++	46634	IQCJ-SCHIP1:IQCJ	0:0	intronic	9.635	7	5	15	3:158863882:A:G	57	41
4	4	54738622	rs6554139	t	c	0.5973	0.0006	0.597	0.5987	-0.414391	0.0635391	6.946e-11	0.0674714	--	45956	FIP1L1	0	intronic	3.782	6	7	15	4:54738622:C:T	12	4
4	4	54753503	rs6835429	t	g	0.7754	0.0012	0.7727	0.776	-0.565083	0.0747843	4.151e-14	0.0908415	--	46240	FIP1L1	0	intronic	2.97	6	5	15	4:54753503:G:T	71	6
5	5	139721458	rs4150214	a	c	0.2651	0.0063	0.2622	0.2787	-0.474714	0.0700264	1.21e-11	0.0717176	--	46551	HBEGF	0	intronic	13.47		2	6	5:139721458:A:C	29	17
6	6	109008998	rs1268163	t	c	0.3442	0.001	0.3437	0.3464	-0.388931	0.0660299	3.857e-09	0.0557766	--	45214	FOXO3	3020	intergenic	0.014		4	5	6:109008998:C:T	53	1
7	12	77897072	rs10777210	t	c	0.6383	0.0067	0.6234	0.6413	-0.379425	0.0645318	4.111e-09	0.0542937	--	46343	RP1-34H18.1	0	ncRNA_intronic	0.5	7	5	15	12:77897072:C:T	26	21
7	12	77941683	rs4761385	t	c	0.2688	0.0035	0.2672	0.2765	0.42645	0.0695477	8.691e-10	0.0583884	++	46613	RP1-34H18.1	0	ncRNA_intronic	0.098	7	5	15	12:77941683:C:T	70	65
7	12	77982621	rs711100	t	c	0.5988	0.0013	0.5982	0.6017	0.381204	0.0634833	1.916e-09	0.0570273	++	46005	RP1-34H18.1	16565	intergenic	2.53		5	15	12:77982621:C:T	71	68
8	18	21706295	rs12967609	c	g	0.6735	0.0024	0.6725	0.6788	-0.457836	0.066259	4.853e-12	0.0752948	--	46231	TTC39C	0	intronic	0.065	5	4	5	18:21706295:C:G	51	10
Posterior Body Mean Thickness
GenomicLocus	chr	pos	rsID	Allele1	Allele2	Freq1	FreqSE	MinFreq	MaxFreq	Effect	Std	P	Var %	Direction	TotalN	nearestGene	dist	func	CADD	RDB	minChrState	commonChrState	uniqID	nSNPs	nGWASSNPs
1	4	54738622	rs6554139	t	c	0.5973	0.0006	0.597	0.5987	-0.0286315	0.0048461	3.46e-09	0.057691	--	45955	FIP1L1	0	intronic	3.782	6	7	15	4:54738622:C:T	12	4
1	4	54753503	rs6835429	t	g	0.7755	0.0012	0.7728	0.776	-0.0365429	0.0057045	1.494e-10	0.068022	--	46239	FIP1L1	0	intronic	2.97	6	5	15	4:54753503:G:T	71	6
2	8	145059425	rs11136344	t	c	0.569	0.0019	0.5682	0.5735	-0.0277843	0.0047448	4.75e-09	0.0553903	--	46684	PARP10	0	exonic	4.67		1	7	8:145059425:C:T	156	85
3	16	87218134	rs11863620	t	g	0.3225	0.0003	0.3223	0.3232	0.0297685	0.005037	3.421e-09	0.0566498	++	46684	C16orf95	0	intergenic	0.363	5	5	15	16:87218134:G:T	17	10
3	16	87227397	rs12921170	a	g	0.5855	0.0027	0.5844	0.5919	-0.0280257	0.0047968	5.14e-09	0.0557712	--	46576	C16orf95	0	intergenic	6.682	6	5	15	16:87227397:A:G	13	8
4	18	21706295	rs12967609	c	g	0.6734	0.0023	0.6725	0.6789	-0.0355161	0.0050574	2.178e-12	0.0811681	--	46230	TTC39C	0	intronic	0.065	5	4	5	18:21706295:C:G	51	10
Isthmus Area
GenomicLocus	chr	pos	rsID	Allele1	Allele2	Freq1	FreqSE	MinFreq	MaxFreq	Effect	Std	P	Var %	Direction	TotalN	nearestGene	dist	func	CADD	RDB	minChrState	commonChrState	uniqID	nSNPs	nGWASSNPs
1	1	17301780	rs761422	a	g	0.513	0.0038	0.5112	0.5208	-0.483655	0.0674094	7.236e-13	0.0786893	--	46685	MFAP2	0	exonic	14.32		1	5	1:17301780:A:G	20	4
1	1	17311882	rs6682671	t	c	0.6526	0.006	0.6404	0.6555	0.598865	0.0714132	5.033e-17	0.109479	++	46303	RP1-37C10.3	0	ncRNA_intronic	0.013	5	4	5	1:17311882:C:T	12	5
1	1	17311901	rs9435658	t	c	0.7643	0.0012	0.7619	0.7649	0.514848	0.0799403	1.192e-10	0.0642953	++	46531	RP1-37C10.3	0	ncRNA_intronic	0.631	6	4	5	1:17311901:C:T	26	21
1	1	17331676	rs3738814	a	g	0.5714	0.0033	0.5646	0.573	0.503036	0.0680954	1.499e-13	0.0834426	++	46685	ATP13A2	0	intronic	0.36		4	4	1:17331676:A:G	24	2
1	1	17341752	rs2647167	t	c	0.3642	0.0017	0.3607	0.365	-0.417627	0.0703259	2.877e-09	0.0543796	--	46675	ATP13A2	3328	intergenic	0.832		2	5	1:17341752:C:T	58	48
1	1	17342924	rs9435739	a	g	0.6623	0.0022	0.6578	0.6634	0.457344	0.0716071	1.693e-10	0.0629898	++	46658	SDHB	2292	intergenic	2.669	4	2	5	1:17342924:A:G	14	7
1	1	17378507	rs3036955	t	tttta	0.2807	0.0013	0.2779	0.2814	-0.466539	0.0755638	6.654e-10	0.0591732	--	46360	SDHB	0	intronic	0.62		4	5	1:17378507:T:TTTTA	91	86
2	2	37169049	rs10193295	a	g	0.4668	0.001	0.4663	0.469	0.520037	0.0679787	2.01e-14	0.0906332	++	46452	STRN	0	intronic	4.087	7	5	15	2:37169049:A:G	95	65
3	3	73230382	rs9860128	a	g	0.3452	0.0043	0.3362	0.3472	0.45862	0.0715362	1.445e-10	0.0640151	++	46001	CCDC75P1	1269	intergenic	2.81	6	5	15	3:73230382:A:G	30	9
4	3	158867245	rs11717303	c	g	0.6888	0.0016	0.6854	0.6895	0.446319	0.0733261	1.152e-09	0.0574937	++	46469	IQCJ-SCHIP1:IQCJ	0:0	intronic	12.44	6	5	15	3:158867245:C:G	52	43
5	3	170989251	rs2035913	t	c	0.4508	0.0071	0.4474	0.4654	0.433499	0.0681711	2.031e-10	0.0626453	++	46460	TNIK	0	intronic	1.166	5	2	15	3:170989251:C:T	41	36
6	4	2887584	rs12645803	a	g	0.1977	0.0027	0.1921	0.1989	-0.519532	0.0857064	1.346e-09	0.0576456	--	45678	ADD1	0	intronic	0.022	7	4	4	4:2887584:A:G	47	44
7	4	6976550	rs529090333	t	ta	0.8568	0.0055	0.8458	0.8596	-0.627907	0.097603	1.249e-10	0.0651345	--	45721	TBC1D14	0	intronic	2.226		2	7	4:6976550:T:TA	63	56
8	4	54738622	rs6554139	t	c	0.5973	0.0007	0.597	0.5987	-0.457087	0.0692076	3.986e-11	0.0676659	--	45956	FIP1L1	0	intronic	3.782	6	7	15	4:54738622:C:T	12	4
8	4	54754775	rs7686608	t	c	0.765	0.0018	0.7642	0.7687	-0.682559	0.109802	5.092e-10	0.112774	--	45860	FIP1L1	0	intronic	5.48	6	5	15	4:54754775:C:T	69	6
8	4	54767830	rs62297576	a	g	0.159	0.0017	0.1581	0.1626	0.709515	0.0931367	2.577e-14	0.0906387	++	46153	FIP1L1:RP11-89B16.1	0:0	ncRNA_intronic	2.249	5	5	14	4:54767830:A:G	12	1
8	4	54833983	rs6849897	t	c	0.6046	0.0014	0.6039	0.6075	0.438916	0.0693937	2.532e-10	0.0620104	++	46122	FIP1L1	0	intronic	3.431	7	5	15	4:54833983:C:T	114	86
9	5	115911916	rs3806915	a	c	0.1922	0.0003	0.1921	0.1928	0.690602	0.0857121	7.804e-16	0.0997034	++	46566	CTB-118N6.2	0	ncRNA_intronic	6.019		1	1	5:115911916:A:C	72	59
10	5	139721913	rs4150210	a	t	0.2653	0.0066	0.262	0.2787	-0.60488	0.0765356	2.717e-15	0.0960248	--	46479	HBEGF	0	intronic	12.75	4	2	7	5:139721913:A:T	54	42
10	5	139767963	rs116578164	t	c	0.8156	0.0027	0.8101	0.8169	0.523691	0.0885502	3.338e-09	0.0555374	++	44813	CTC-329D1.2	0	ncRNA_intronic	3.233		5	15	5:139767963:C:T	3	2
11	6	109008998	rs1268163	t	c	0.3442	0.001	0.3437	0.3464	-0.427316	0.0719551	2.874e-09	0.055498	--	45214	FOXO3	3020	intergenic	0.014		4	5	6:109008998:C:T	53	1
12	8	145050345	rs6991364	a	g	0.4121	0.0023	0.4072	0.4132	0.423279	0.0687737	7.524e-10	0.0584463	++	45722	PLEC	0	intronic	10.99	4	1	2	8:145050345:A:G	169	97
13	10	14697137	rs61845075	t	c	0.5056	0.003	0.5041	0.512	0.447728	0.0682161	5.26e-11	0.06747	++	45523	FAM107B:RP11-7C6.1	0:0	ncRNA_intronic	0.129	5	5	7	10:14697137:C:T	27	22
14	10	118734346	rs11197861	t	c	0.7631	0.0046	0.7537	0.7654	0.503397	0.0801672	3.4e-10	0.0616828	++	45716	KIAA1598	0	intronic	3.36	2b	2	15	10:118734346:C:T	61	30
15	11	19902266	rs2585757	t	g	0.7585	0.001	0.758	0.7606	-0.490411	0.0787108	4.648e-10	0.0593186	--	46360	NAV2	0	intronic	5.244	6	4	5	11:19902266:G:T	22	20
16	16	87233516	rs4843552	a	g	0.5823	0.003	0.5809	0.5885	-0.453446	0.0684919	3.581e-11	0.067338	--	46329	C16orf95	0	intergenic	4.175		5	15	16:87233516:A:G	55	49
17	18	21735275	rs752797	t	c	0.6372	0.0021	0.6362	0.6416	-0.485993	0.0698534	3.468e-12	0.0735191	--	46685	CABYR	0	intronic	2.175	7	4	5	18:21735275:C:T	61	11
Isthmus Mean Thickness
GenomicLocus	chr	pos	rsID	Allele1	Allele2	Freq1	FreqSE	MinFreq	MaxFreq	Effect	Std	P	Var %	Direction	TotalN	nearestGene	dist	func	CADD	RDB	minChrState	commonChrState	uniqID	nSNPs	nGWASSNPs
1	1	17301780	rs761422	a	g	0.5128	0.0036	0.5112	0.5209	-0.0444938	0.006456	5.506e-12	0.0746728	--	46682	MFAP2	0	exonic	14.32		1	5	1:17301780:A:G	20	4
1	1	17311882	rs6682671	t	c	0.653	0.0057	0.6402	0.6555	0.0492377	0.0068401	6.093e-13	0.0829366	++	46300	RP1-37C10.3	0	ncRNA_intronic	0.013	5	4	5	1:17311882:C:T	12	5
1	1	17331676	rs3738814	a	g	0.5716	0.0031	0.5645	0.573	0.0459102	0.0065214	1.923e-12	0.0779234	++	46682	ATP13A2	0	intronic	0.36		4	4	1:17331676:A:G	24	2
1	1	17342924	rs9435739	a	g	0.6624	0.0021	0.6577	0.6634	0.0404343	0.0068553	3.674e-09	0.0551989	++	46655	SDHB	2292	intergenic	2.669	4	2	5	1:17342924:A:G	14	7
2	2	37141336	rs7561572	a	g	0.5325	0.0004	0.5317	0.5327	-0.0434573	0.0064912	2.159e-11	0.0709798	--	46506	STRN	0	intronic	0.1	6	4	5	2:37141336:A:G	99	68
2	2	37185131	rs62133068	t	c	0.637	0.0001	0.6369	0.6373	-0.0417945	0.0067441	5.748e-10	0.0609807	--	46519	STRN	0	intronic	0.147	6	5	5	2:37185131:C:T	26	19
3	2	63982523	rs35474183	t	c	0.1966	0.0035	0.1885	0.1981	0.0477866	0.0081556	4.647e-09	0.0544547	++	46468	WDPCP	0	intergenic	6.302	5	2	15	2:63982523:C:T	71	63
4	3	73227033	rs9857083	c	g	0.6581	0.0032	0.6567	0.6653	-0.0404179	0.006831	3.281e-09	0.0554941	--	46472	CCDC75P1	4618	intergenic	0.803	6	5	15	3:73227033:C:G	33	9
5	4	54738622	rs6554139	t	c	0.5973	0.0006	0.597	0.5986	-0.0419865	0.0066325	2.445e-10	0.0640179	--	45953	FIP1L1	0	intronic	3.782	6	7	15	4:54738622:C:T	12	4
5	4	54767830	rs62297576	a	g	0.1589	0.0016	0.1581	0.1626	0.0646343	0.0107126	1.605e-09	0.0842957	++	46150	FIP1L1:RP11-89B16.1	0:0	ncRNA_intronic	2.249	5	5	14	4:54767830:A:G	12	1
5	4	54833983	rs6849897	t	c	0.6045	0.0013	0.6039	0.6075	0.0396202	0.0066531	2.598e-09	0.056661	++	46119	FIP1L1	0	intronic	3.431	7	5	15	4:54833983:C:T	114	86
6	5	115931824	rs1345707	a	g	0.1935	0.0016	0.1928	0.197	0.0615297	0.008188	5.706e-14	0.0891996	++	46601	CTB-118N6.2	4729	intergenic	5.039	6	5	15	5:115931824:A:G	69	58
7	5	139720211	rs58992612	a	c	0.2711	0.0052	0.2688	0.2827	-0.0558255	0.0073093	2.213e-14	0.092976	--	46105	HBEGF	0	intronic	0.621	5	3	5	5:139720211:A:C	55	41
8	8	142232878	rs4961258	a	g	0.5899	0.0039	0.5812	0.5916	0.040791	0.0065687	5.303e-10	0.0607722	++	46423	SLC45A4	0	intronic	0.663	1f	4	5	8:142232878:A:G	40	36
9	16	87236383	rs4843550	c	g	0.5716	0.0024	0.5705	0.5772	-0.0459014	0.0065373	2.195e-12	0.0778936	--	46159	C16orf95	0	intergenic	2.441	5	2	15	16:87236383:C:G	30	22
9	16	87254649	rs62056162	a	g	0.7229	0.0024	0.7219	0.7285	-0.043685	0.0072181	1.429e-09	0.0577148	--	46310	C16orf95:RP11-899L11.1	0:0	ncRNA_intronic	3.188	7	5	15	16:87254649:A:G	13	11
Splenium Area
GenomicLocus	chr	pos	rsID	Allele1	Allele2	Freq1	FreqSE	MinFreq	MaxFreq	Effect	Std	P	Var %	Direction	TotalN	nearestGene	dist	func	CADD	RDB	minChrState	commonChrState	uniqID	nSNPs	nGWASSNPs
1	1	17319011	rs2076603	a	g	0.6388	0.0078	0.6214	0.6423	1.10953	0.170459	7.563e-11	0.0678591	++	46656	RP1-37C10.3:ATP13A2	0:0	exonic	14.73		4	5	1:17319011:A:G	20	4
1	1	17331676	rs3738814	a	g	0.5716	0.0031	0.5646	0.573	1.04986	0.164887	1.926e-10	0.0644802	++	46685	ATP13A2	0	intronic	0.36		4	4	1:17331676:A:G	24	2
2	1	243655897	rs12093576	t	c	0.5759	0.0012	0.5753	0.5786	-0.990709	0.168856	4.433e-09	0.0572701	--	44861	SDCCAG8:AKT3	0:0	intronic	0.96	6	4	5	1:243655897:C:T	3	1
2	1	243667216	rs67027895	t	c	0.2211	0.0037	0.2125	0.2228	1.38964	0.197524	1.988e-12	0.0794504	++	46685	AKT3	0	UTR3	0.106		4	5	1:243667216:C:T	33	25
2	1	243674682	rs1538773	t	g	0.7807	0.0018	0.7799	0.7848	-1.29831	0.198388	5.977e-11	0.0689449	--	46433	AKT3	0	intronic	0.521	7	4	4	1:243674682:G:T	36	4
2	1	243866855	rs12038981	a	g	0.1246	0.0114	0.1191	0.1481	1.53362	0.251511	1.077e-09	0.0612886	++	45819	AKT3:RP11-370K11.1	0:0	ncRNA_intronic	0.006	7	5	15	1:243866855:A:G	32	5
3	2	37056330	rs4670629	a	c	0.5858	0.0032	0.5844	0.5929	-1.1004	0.167353	4.854e-11	0.0701913	--	45883	AC007382.1	11996	intergenic	7.249		5	15	2:37056330:A:C	7	4
3	2	37068428	rs711244	t	c	0.419	0.0005	0.4178	0.4192	1.47628	0.166019	5.987e-19	0.12675	++	46685	AC007382.1	0	exonic	10.39		5	5	2:37068428:C:T	56	31
3	2	37131863	rs111777694	t	c	0.2947	0.0009	0.2926	0.2951	1.31573	0.180103	2.763e-13	0.0859627	++	46400	STRN	0	intronic	0.25	7	4	5	2:37131863:C:T	10	6
3	2	37167191	rs58370258	t	c	0.6781	0.0015	0.6774	0.6815	-1.45737	0.176017	1.235e-16	0.110758	--	46507	STRN	0	intronic	0.203	6	5	15	2:37167191:C:T	5	3
3	2	37223744	rs7558579	a	t	0.6513	0.0024	0.6461	0.6524	-1.01011	0.172353	4.609e-09	0.0553591	--	46334	HEATR5B	0	intronic	2.295	6	4	5	2:37223744:A:T	3	3
3	2	37265727	rs1105014	c	g	0.4779	0.0012	0.4752	0.4784	1.28531	0.165454	7.947e-15	0.0984758	++	46064	HEATR5B	0	intronic	5.257	7	4	5	2:37265727:C:G	35	31
4	2	61745528	rs7570830	a	c	0.5549	0.0063	0.5409	0.5577	-1.02739	0.165178	4.974e-10	0.0622825	--	46465	XPO1	0	intronic	2.391	6	4	4	2:61745528:A:C	33	26
5	3	50160109	rs2071206	a	g	0.4766	0.0049	0.4744	0.4875	1.04844	0.164572	1.881e-10	0.0655082	++	46675	RP11-493K19.3	0	ncRNA_intronic	5.433		1	5	3:50160109:A:G	214	149
5	3	50180898	rs148149389	t	c	0.2209	0.0019	0.2201	0.2251	1.20737	0.198667	1.222e-09	0.0599366	++	46239	RP11-493K19.3	0	ncRNA_intronic	1.006	7	5	15	3:50180898:C:T	3	1
6	3	73223407	rs56934393	a	c	0.3548	0.0043	0.345	0.3567	1.27205	0.171586	1.23e-13	0.0884918	++	46295	CCDC75P1	8244	intergenic	1.084	5	5	15	3:73223407:A:C	34	9
7	3	158767747	rs56324519	t	c	0.2255	0.0027	0.2243	0.2316	-1.14561	0.196642	5.681e-09	0.0547597	--	46533	IQCJ-SCHIP1:IQCJ	0:0	intergenic	1.264	7	14	15	3:158767747:C:T	57	54
7	3	158863882	rs6792979	a	g	0.3988	0.0029	0.3975	0.4053	1.06291	0.167627	2.284e-10	0.0647118	++	46634	IQCJ-SCHIP1:IQCJ	0:0	intronic	9.635	7	5	15	3:158863882:A:G	53	37
7	3	158867245	rs11717303	c	g	0.6888	0.0015	0.6854	0.6895	1.56048	0.177647	1.575e-18	0.124701	++	46469	IQCJ-SCHIP1:IQCJ	0:0	intronic	12.44	6	5	15	3:158867245:C:G	49	40
7	3	158916113	rs56232508	a	c	0.173	0.0064	0.17	0.1868	-1.59756	0.217781	2.206e-13	0.0872345	--	46404	IQCJ-SCHIP1:IQCJ	0:0	intronic	0.243	5	5	15	3:158916113:A:C	44	34
7	3	158980193	rs1449008	a	t	0.7585	0.0088	0.7393	0.7625	1.27878	0.192349	2.966e-11	0.0715626	++	46339	IQCJ-SCHIP1:IQCJ	0:0	intronic	3.072	7	5	15	3:158980193:A:T	50	43
7	3	159073848	rs2166991	a	t	0.8365	0.0009	0.8361	0.8385	1.45402	0.222973	6.982e-11	0.0690784	++	46302	IQCJ-SCHIP1	0	intronic	2.872	7	5	15	3:159073848:A:T	41	37
8	3	159507183	rs13064756	a	c	0.1354	0.0006	0.1352	0.1367	-1.43984	0.240329	2.084e-09	0.0579807	--	46356	IQCJ-SCHIP1	0	intronic	9.01	7	2	15	3:159507183:A:C	48	26
9	3	170986411	rs6444974	a	g	0.4497	0.0072	0.4465	0.4657	1.21877	0.165279	1.656e-13	0.0878188	++	46399	TNIK	0	intronic	1.541	6	5	15	3:170986411:A:G	23	18
9	3	171015391	rs13092687	t	c	0.5138	0.0048	0.5117	0.5246	1.16377	0.163935	1.257e-12	0.0808279	++	46620	TNIK	0	intronic	1.774	6	5	15	3:171015391:C:T	52	46
9	3	171028629	rs7636084	a	g	0.5765	0.0041	0.5674	0.5783	-1.09462	0.166404	4.765e-11	0.0698874	--	46573	TNIK	0	intronic	6.561	5	5	15	3:171028629:A:G	25	19
10	4	6980075	rs199601576	t	g	0.1487	0.0037	0.147	0.1568	1.35356	0.230367	4.211e-09	0.0554076	++	46435	TBC1D14	0	intronic	1.519	7	5	15	4:6980075:G:T	30	23
11	4	54833983	rs6849897	t	c	0.6045	0.0013	0.6039	0.6075	1.08455	0.167782	1.019e-10	0.0671833	++	46122	FIP1L1	0	intronic	3.431	7	5	15	4:54833983:C:T	109	81
12	4	98359533	rs62315838	t	c	0.1318	0.0056	0.1184	0.1341	1.46259	0.247334	3.351e-09	0.0584791	++	46270	STPG2:RP11-681L8.1:STPG2-AS1	0:0:0	ncRNA_intronic	0.517	7	5	15	4:98359533:C:T	12	9
13	5	15610837	rs17523181	a	g	0.3378	0.0072	0.3345	0.3536	1.03983	0.176455	3.795e-09	0.0577821	++	44994	FBXL7	0	intronic	0.132	7	5	15	5:15610837:A:G	2	1
13	5	15681071	rs4702099	a	c	0.4315	0.002	0.427	0.4324	-1.27439	0.166598	2.018e-14	0.0951773	--	45956	FBXL7	0	intronic	6.026	5	5	15	5:15681071:A:C	26	19
13	5	15682988	rs34098000	a	g	0.3218	0.009	0.3177	0.3417	1.13927	0.176622	1.116e-10	0.0676728	++	46017	FBXL7	0	intronic	11.35	3a	5	15	5:15682988:A:G	2	2
13	5	15693726	rs35719201	t	c	0.3129	0.0016	0.3093	0.3136	-1.1068	0.178025	5.063e-10	0.0629198	--	46182	FBXL7	0	intronic	6.036	6	5	15	5:15693726:C:T	28	10
14	5	115890474	rs138801861	a	atctc	0.8009	0.0022	0.7999	0.8059	-1.35315	0.208572	8.717e-11	0.0697526	--	44989	SEMA6A	0	UTR5	0.532		2	15	5:115890474:A:ATCTC	40	34
14	5	115938489	rs686664	c	g	0.8036	0.002	0.7991	0.8045	-1.89676	0.20692	4.88e-20	0.135651	--	46307	CTB-118N6.2	11394	intergenic	2.294	6	5	15	5:115938489:C:G	68	57
15	5	139720211	rs58992612	a	c	0.2712	0.0053	0.2688	0.2828	-1.3965	0.184873	4.226e-14	0.0920872	--	46108	HBEGF	0	intronic	0.621	5	3	5	5:139720211:A:C	41	27
15	5	139775839	rs6872579	a	g	0.8212	0.0026	0.8154	0.8224	1.28884	0.213578	1.594e-09	0.0582684	++	46452	CTC-329D1.2	0	ncRNA_intronic	6.917	6	5	15	5:139775839:A:G	15	13
16	7	81432044	rs60392694	a	act	0.6082	0.004	0.6064	0.6172	-0.997613	0.166758	2.199e-09	0.0566572	-+	46539	HGF	32289	intergenic	8.388		7	15	7:81432044:A:ACT	37	33
17	7	83835219	rs73712705	a	g	0.0522	0.0038	0.0504	0.0601	-2.20828	0.369436	2.267e-09	0.0576388	--	46246	SEMA3A	0	intronic	15.95	5	5	15	7:83835219:A:G	48	43
18	9	95509733	rs10992447	t	c	0.1646	0.003	0.1576	0.1659	-1.66443	0.219491	3.373e-14	0.0910073	--	46668	BICD2	0	intronic	0.239	5	2	7	9:95509733:C:T	127	12
19	10	14689835	rs10906729	t	c	0.3104	0.0004	0.3102	0.3112	1.05431	0.176861	2.503e-09	0.0568433	++	46339	FAM107B	0	intronic	6.728	4	1	7	10:14689835:C:T	4	2
20	10	118668311	rs10886016	a	g	0.2527	0.0034	0.2512	0.2603	-1.22827	0.188868	7.856e-11	0.0680626	--	46245	ENO4:KIAA1598	0:0	intronic	1.183	7	4	5	10:118668311:A:G	42	9
21	10	126348035	rs10901798	t	c	0.8683	0.0054	0.866	0.881	-1.49515	0.242496	7.018e-10	0.0610725	--	46208	RP11-12J10.3:FAM53B	0:0	intronic	6.838	4	2	5	10:126348035:C:T	1	1
21	10	126431281	rs10901814	c	g	0.5844	0.0026	0.5833	0.5904	-1.69586	0.166289	2.018e-24	0.166873	--	46359	RP11-12J10.3:FAM53B	0:0	UTR5	21.1	4	1	2	10:126431281:C:G	50	35
21	10	126499158	rs200123779	g	gt	0.2684	0.0027	0.2671	0.2744	1.24706	0.185968	2.003e-11	0.0729546	++	45775	FAM175B	0	intronic	0.706		4	4	10:126499158:G:GT	7	2
21	10	126552419	rs34926570	g	gc	0.2958	0.0013	0.2928	0.2963	1.16272	0.179149	8.571e-11	0.0672766	++	46606	NPM1P31	3659	intergenic	4.479		5	15	10:126552419:G:GC	20	8
22	11	1478565	rs7947308	t	c	0.1861	0.0062	0.1833	0.1996	1.25884	0.211164	2.5e-09	0.057343	++	46399	BRSK2	0	intronic	3.725	5	4	15	11:1478565:C:T	6	5
23	11	14327622	rs35247669	a	at	0.643	0.0132	0.6138	0.649	1.05907	0.171606	6.765e-10	0.0615099	++	46235	RRAS2	0	intronic	1.113		5	5	11:14327622:A:AT	22	16
24	17	27867315	rs8081085	t	c	0.8348	0.0178	0.8281	0.8822	-1.55034	0.220073	1.859e-12	0.0791892	--	46630	TAOK1	0	intronic	9.497	6	4	5	17:27867315:C:T	48	30
Splenium Mean Thickness
GenomicLocus	chr	pos	rsID	Allele1	Allele2	Freq1	FreqSE	MinFreq	MaxFreq	Effect	Std	P	Var %	Direction	TotalN	nearestGene	dist	func	CADD	RDB	minChrState	commonChrState	uniqID	nSNPs	nGWASSNPs
1	2	37079583	rs62132522	t	c	0.5767	0.0002	0.5766	0.5773	-0.0794337	0.0115925	7.274e-12	0.0796244	--	46162	STRN	0	intronic	0.327	6	4	5	2:37079583:C:T	59	36
1	2	37201671	rs111361006	t	c	0.4552	0.0031	0.4538	0.4621	-0.0704252	0.011585	1.209e-09	0.063582	--	45659	HEATR5B	0	intronic	2.656	7	5	5	2:37201671:C:T	95	66
2	3	158854255	rs55938743	t	c	0.6925	0.0014	0.6894	0.6931	0.0993625	0.0123801	1.007e-15	0.10868	++	46543	IQCJ-SCHIP1:IQCJ	0:0	intronic	3.327	7	5	15	3:158854255:C:T	33	25
2	3	158908828	rs2365482	a	g	0.2573	0.005	0.255	0.2682	-0.0873957	0.0130851	2.406e-11	0.0754522	--	46643	IQCJ-SCHIP1:IQCJ	0:0	intronic	1.542	6	5	15	3:158908828:A:G	65	50
2	3	159003145	rs1037244	a	g	0.2214	0.0095	0.217	0.2419	-0.0807517	0.0138027	4.903e-09	0.0581077	--	46342	IQCJ-SCHIP1	0	intronic	1.972	6	14	15	3:159003145:A:G	45	41
2	3	159073848	rs2166991	a	t	0.8365	0.0009	0.8361	0.8386	0.0928057	0.0155005	2.134e-09	0.0608936	++	46300	IQCJ-SCHIP1	0	intronic	2.872	7	5	15	3:159073848:A:T	53	49
3	4	7005196	rs2359194	a	g	0.7577	0.0021	0.7531	0.7586	-0.0791605	0.0132812	2.517e-09	0.0594711	--	46399	TBC1D14	0	intronic	1.561	4	4	4	4:7005196:A:G	38	19
3	4	7018335	rs11938701	t	c	0.1507	0.0048	0.1484	0.161	0.107935	0.0159273	1.23e-11	0.0770787	++	46602	TBC1D14	0	intronic	0.008	7	4	4	4:7018335:C:T	63	56
4	4	54753503	rs6835429	t	g	0.7754	0.0012	0.7728	0.776	-0.0844719	0.0137058	7.128e-10	0.064239	--	46238	FIP1L1	0	intronic	2.97	6	5	15	4:54753503:G:T	71	6
5	5	115920330	rs10074788	t	c	0.7333	0.0017	0.7294	0.734	-0.0836045	0.0128536	7.803e-11	0.0706647	--	46578	CTB-118N6.2	0	ncRNA_intronic	1.767	7	5	15	5:115920330:C:T	12	5
6	9	95561287	rs10992472	t	c	0.7257	0.0025	0.7246	0.7313	0.078856	0.0127356	5.949e-10	0.0639869	++	46483	ANKRD19P	10382	intergenic	0.84	7	5	14	9:95561287:C:T	140	59
7	10	14681979	rs10906725	a	g	0.541	0.0009	0.5406	0.5431	-0.0710468	0.0114744	5.948e-10	0.0647944	--	46150	FAM107B	0	intronic	0.787	7	5	15	10:14681979:A:G	39	34
8	10	126305434	rs4962671	t	c	0.5299	0.0047	0.5278	0.5405	-0.089375	0.0115454	9.853e-15	0.102862	--	45809	LHPP	0	downstream	2.077	5	3	5	10:126305434:C:T	5	5
8	10	126305582	rs12251328	c	g	0.2714	0.0041	0.2622	0.2732	0.0926051	0.0128961	6.928e-13	0.0876612	++	45877	LHPP	0	downstream	0.779	5	3	5	10:126305582:C:G	3	3
8	10	126352680	rs34410705	t	c	0.2972	0.0031	0.2958	0.3039	-0.076399	0.0125491	1.143e-09	0.0630223	--	46352	RP11-12J10.3:FAM53B	0:0	intronic	3.751	5	4	5	10:126352680:C:T	51	45
8	10	126408875	rs36053385	ca	c	0.6819	0.0029	0.6806	0.6884	-0.110925	0.0122974	1.877e-19	0.137969	--	45861	RP11-12J10.3:FAM53B	0:0	intronic	10.93		4	5	10:126408875:C:CA	55	49
8	10	126418782	rs11245344	t	c	0.5706	0.0047	0.5685	0.5811	-0.1113	0.0115639	6.284e-22	0.156901	--	46177	RP11-12J10.3:FAM53B	0:0	intronic	4.602	6	2	7	10:126418782:C:T	51	36
8	10	126521875	rs35761950	ca	c	0.7269	0.0044	0.7173	0.7289	-0.0851854	0.0130388	6.437e-11	0.0744672	--	44719	FAM175B	0	intronic	0.976		4	4	10:126521875:C:CA	19	17
8	10	126546907	rs111887938	ca	c	0.6524	0.0025	0.6513	0.658	-0.078671	0.0121424	9.231e-11	0.072554	--	45063	NPM1P31	9171	intergenic	1.122		14	15	10:126546907:C:CA	5	4
8	10	126552448	rs2683586	t	c	0.2956	0.0013	0.2928	0.2962	0.0827961	0.0124707	3.153e-11	0.0737874	++	46649	NPM1P31	3630	intergenic	3.993	5	5	15	10:126552448:C:T	20	8
9	11	14327622	rs35247669	a	at	0.643	0.0132	0.6138	0.649	0.0713634	0.0119432	2.298e-09	0.0604322	++	46233	RRAS2	0	intronic	1.113		5	5	11:14327622:A:AT	57	51

## Sheet: 3
Supplementray Data 3. Results from MAGMA gene-based association analysis for total area of the CC
Results from MAGMA gene-based association analysis. Exome-wide significant (after Bonferroni correction) genes associated with CC phenotypes. Chromosome (CHR), number of SNPs in the genes (N SNPS) and number of relevant parameters used in the model (N PARAM), two-sided association P-values (P) are shown. The Z-statistic of the gene was used as the measure of association in the gene-level analysis…
Total Area
GENE	CHR	START	STOP	NSNPS	NPARAM	N	ZSTAT	P	SYMBOL
ENSG00000187634	1	860260	879955	13	3	46278	-1.3151	0.90576	SAMD11
ENSG00000268179	1	861264	866445	2	1	46544	-1.6902	0.95451	AL645608.1
ENSG00000188976	1	879584	894689	18	2	46602	0.19739	0.42176	NOC2L
ENSG00000187961	1	895967	901095	8	2	46163	1.018	0.15433	KLHL17
ENSG00000187583	1	901877	911245	7	3	45418	-0.79757	0.78744	PLEKHN1
ENSG00000187642	1	910579	917497	8	2	46225	-3.0814	0.99897	C1orf170
ENSG00000187608	1	948803	949920	1	1	46685	-1.9583	0.9749	ISG15
ENSG00000188157	1	955503	991496	51	5	46354	-0.51474	0.69663	AGRN
ENSG00000237330	1	1006346	1009687	7	2	46236	-1.0909	0.86234	RNF223
ENSG00000131591	1	1017198	1051741	41	7	46350	-1.9726	0.97573	C1orf159
ENSG00000162571	1	1109264	1133315	54	7	46379	-1.2811	0.89992	TTLL10
ENSG00000186891	1	1138888	1142071	4	1	46505	-0.17712	0.57029	TNFRSF18
ENSG00000186827	1	1146706	1149518	3	1	46247	0.40281	0.34354	TNFRSF4
ENSG00000078808	1	1152288	1167411	68	1	46550	0.76724	0.22147	SDF4
ENSG00000176022	1	1167629	1170421	2	1	46017	-0.32216	0.62633	B3GALT6
ENSG00000184163	1	1177826	1182102	6	1	46644	0.95213	0.17051	FAM132A
ENSG00000160087	1	1189289	1209265	7	2	46368	-0.64584	0.74081	UBE2J2
ENSG00000162572	1	1215816	1227409	5	2	46234	-1.8241	0.96593	SCNN1D
ENSG00000131584	1	1227756	1244989	12	2	46402	-0.29547	0.61618	ACAP3
ENSG00000127054	1	1246965	1260071	2	1	46400	-0.63334	0.73674	CPSF3L
ENSG00000224051	1	1260136	1264277	4	2	46554	-0.68716	0.75401	GLTPD1
ENSG00000169962	1	1266694	1270686	3	1	46406	-0.70981	0.76109	TAS1R3
ENSG00000107404	1	1270656	1284730	16	2	46532	0.047614	0.48101	DVL1
ENSG00000162576	1	1288069	1297157	4	1	46620	-1.6453	0.95005	MXRA8
ENSG00000221978	1	1321091	1334708	1	1	46488	0.59536	0.2758	CCNL2
ENSG00000242485	1	1337288	1342693	1	1	46685	1.822	0.03423	MRPL20
ENSG00000179403	1	1370241	1378262	1	1	46060	0.33344	0.3694	VWA1
ENSG00000160072	1	1407143	1433228	2	1	46264	-1.6091	0.9462	ATAD3B
ENSG00000197785	1	1447531	1470067	1	1	44928	-1.5236	0.9362	ATAD3A
ENSG00000205090	1	1470554	1475833	1	1	45343	-0.19882	0.5788	TMEM240
ENSG00000160075	1	1477053	1510249	10	2	46125	-0.47953	0.68422	SSU72
ENSG00000228594	1	1533392	1535476	1	1	46172	-0.33716	0.632	C1orf233
ENSG00000197530	1	1550795	1565990	6	2	46017	-2.2945	0.98912	MIB2
ENSG00000248333	1	1570603	1590473	18	2	46278	-2.576	0.995	CDK11B
ENSG00000189339	1	1592939	1624167	25	4	45938	-2.8336	0.9977	SLC35E2B
ENSG00000008128	1	1634169	1655766	1	1	46685	-0.5607	0.7125	CDK11A
ENSG00000008130	1	1682671	1711896	24	4	46414	2.1548	0.01559	NADK
ENSG00000078369	1	1716729	1822495	70	7	46398	1.6576	0.048697	GNB1
ENSG00000169885	1	1846266	1848735	4	1	46363	2.3073	0.010518	CALML6
ENSG00000178821	1	1849029	1850712	2	1	46174	2.67	0.0037928	TMEM52
ENSG00000142609	1	1853396	1935276	215	14	45779	2.5913	0.0047804	C1orf222
ENSG00000187730	1	1950780	1962192	12	1	46260	-1.3595	0.91301	GABRD
ENSG00000067606	1	1981909	2116834	264	15	46362	-1.9705	0.97561	PRKCZ
ENSG00000162585	1	2115903	2144159	27	4	46181	-1.1335	0.87149	C1orf86
ENSG00000203301	1	2143360	2145620	2	1	45006	-1.6852	0.95403	AL590822.1
ENSG00000157933	1	2160134	2241558	140	20	46288	-1.8816	0.97005	SKI
ENSG00000116151	1	2252692	2323146	180	24	46195	-0.48634	0.68664	MORN1
ENSG00000157916	1	2323267	2336883	18	4	46319	-2.1804	0.98539	RER1
ENSG00000157911	1	2336236	2345236	15	4	46041	0.32939	0.37093	PEX10
ENSG00000149527	1	2357419	2436969	157	22	46173	-3.6714	0.99988	PLCH2
ENSG00000157881	1	2439972	2458039	5	2	46503	-1.8251	0.96601	PANK4
ENSG00000197921	1	2460184	2461684	1	1	45748	-0.87532	0.8093	HES5
ENSG00000157873	1	2487078	2496821	12	2	46476	0.40851	0.34145	TNFRSF14
ENSG00000157870	1	2517930	2522908	3	2	46290	-0.46339	0.67846	FAM213B
ENSG00000142606	1	2522078	2564481	75	3	46495	-0.23039	0.59111	MMEL1
ENSG00000215912	1	2567415	2718286	111	8	46075	-0.072008	0.5287	TTC34
ENSG00000169717	1	2938046	2939465	2	1	46627	-0.71173	0.76168	ACTRT2
ENSG00000142611	1	2985732	3355185	684	95	46261	-2.9378	0.99835	PRDM16
ENSG00000130762	1	3370990	3397677	31	3	46515	-1.6949	0.95495	ARHGEF16
ENSG00000162591	1	3406484	3528059	201	30	46262	-2.6239	0.99565	MEGF6
ENSG00000158109	1	3541566	3546691	10	3	46387	-0.27326	0.60767	TPRG1L
ENSG00000116213	1	3547331	3569325	28	6	46463	-1.1122	0.86696	WRAP73
ENSG00000078900	1	3569084	3652765	146	27	46119	-1.6101	0.94631	TP73
ENSG00000162592	1	3668962	3688209	31	3	46444	-2.348	0.99056	CCDC27
ENSG00000235169	1	3689352	3692546	6	3	46081	0.54534	0.29276	SMIM1
ENSG00000130764	1	3696784	3713068	33	6	46493	0.27794	0.39053	LRRC47
ENSG00000116198	1	3728645	3773778	96	8	46549	-1.261	0.89635	CEP104
ENSG00000169598	1	3773845	3801993	96	8	46294	-2.5586	0.99474	DFFB
ENSG00000198912	1	3805689	3816857	26	4	46635	0.5122	0.30425	C1orf174
ENSG00000196581	1	4714792	4852594	431	58	46282	-0.81825	0.79339	AJAP1
ENSG00000131697	1	5922871	6052533	308	10	46509	-1.8874	0.97045	NPHP4
ENSG00000069424	1	6051526	6161253	176	27	46169	-3.1416	0.99916	KCNAB2
ENSG00000116254	1	6161853	6240183	187	23	46256	-3.6142	0.99985	CHD5
ENSG00000116251	1	6241329	6269449	25	5	46055	-3.3333	0.99957	RPL22
ENSG00000158286	1	6265535	6281359	8	2	46379	-3.4108	0.99968	RNF207
ENSG00000116237	1	6281253	6296032	6	1	46552	-1.9207	0.97262	ICMT
ENSG00000158292	1	6307406	6321035	12	1	46233	0.76267	0.22283	GPR153
ENSG00000097021	1	6324329	6454451	157	12	46506	-4.2023	0.99999	ACOT7
ENSG00000069812	1	6472478	6484730	20	4	46564	-2.1266	0.98328	HES2
ENSG00000187017	1	6484848	6521430	60	6	46465	-2.4485	0.99283	ESPN
ENSG00000215788	1	6521211	6526255	5	1	46465	-0.32645	0.62796	TNFRSF25
ENSG00000171680	1	6526152	6580121	56	9	46411	-2.6021	0.99537	PLEKHG5
ENSG00000162408	1	6581407	6614595	68	2	46563	-0.34055	0.63328	NOL9
ENSG00000173662	1	6615241	6639817	17	3	46265	-0.51608	0.6971	TAS1R1
ENSG00000204859	1	6640061	6649340	3	1	46458	-2.5519	0.99464	ZBTB48
ENSG00000162413	1	6650784	6674667	26	3	46461	-1.873	0.96947	KLHL21
ENSG00000116273	1	6673745	6684093	16	2	46484	-1.7739	0.96196	PHF13
ENSG00000041988	1	6684926	6695646	21	3	46572	-1.8718	0.96938	THAP3
ENSG00000007923	1	6694228	6761984	102	8	46476	-1.3406	0.90998	DNAJC11
ENSG00000171735	1	6845384	7829766	1701	132	46202	0.2639	0.39593	CAMTA1
ENSG00000049245	1	7831329	7841492	29	6	46542	0.63873	0.2615	VAMP3
ENSG00000049246	1	7844380	7905237	149	15	46464	1.5926	0.055623	PER3
ENSG00000049247	1	7903143	7913572	22	6	46257	1.5605	0.059321	UTS2
ENSG00000049249	1	7979907	8000926	10	3	46131	-1.6575	0.95129	TNFRSF9
ENSG00000116288	1	8014351	8045565	14	2	46466	-0.34686	0.63565	PARK7
ENSG00000116285	1	8064464	8086368	7	2	46554	0.90841	0.18183	ERRFI1
ENSG00000162426	1	8377886	8404227	68	9	46264	-0.1182	0.54704	SLC45A1
ENSG00000142599	1	8412457	8877702	498	14	46418	-0.33097	0.62966	RERE
ENSG00000074800	1	8921061	8939308	13	1	46382	0.97214	0.16549	ENO1
ENSG00000131686	1	9005926	9035151	68	13	46388	-1.978	0.97604	CA6
ENSG00000197241	1	9063359	9086404	49	11	46232	0.34967	0.36329	SLC2A7
ENSG00000142583	1	9095166	9148537	145	16	46147	-3.8803	0.99995	SLC2A5
ENSG00000180758	1	9160364	9189229	56	5	46287	-2.6941	0.99647	GPR157
ENSG00000049239	1	9294834	9331396	60	8	45813	0.20317	0.4195	H6PD
ENSG00000171621	1	9352939	9429591	205	30	46116	1.2602	0.10379	SPSB1
ENSG00000171612	1	9599541	9645237	16	1	46417	0.0096159	0.49616	SLC25A33
ENSG00000188807	1	9648932	9674935	16	2	46385	-0.82817	0.79621	TMEM201
ENSG00000171608	1	9711790	9789172	51	10	46172	-0.58966	0.72229	PIK3CD
ENSG00000179840	1	9712668	9714644	1	1	46438	-0.38559	0.6501	C1orf200
ENSG00000171603	1	9789084	9884584	20	4	46537	-1.7758	0.96212	CLSTN1
ENSG00000178585	1	9908334	9970394	18	1	46285	-1.0121	0.84426	CTNNBIP1
ENSG00000162441	1	9982173	10003465	20	3	46662	-1.1735	0.87971	LZIC
ENSG00000173614	1	10003486	10045559	13	2	46610	-1.1775	0.88051	NMNAT1
ENSG00000162444	1	10057264	10076078	3	1	46589	-0.49366	0.68923	RBP7
ENSG00000130939	1	10092890	10241297	28	7	46357	-1.3153	0.90579	UBE4B
ENSG00000054523	1	10270863	10441661	258	5	46585	-0.13779	0.5548	KIF1B
ENSG00000142657	1	10458649	10480201	23	2	46585	1.008	0.15673	PGD
ENSG00000175279	1	10490159	10512210	43	4	46423	-0.059887	0.52388	APITD1
ENSG00000251503	1	10490159	10512210	43	4	46423	-0.059887	0.52388	APITD1-CORT
ENSG00000241563	1	10509776	10511959	2	1	46558	0.84527	0.19898	CORT
ENSG00000160049	1	10516579	10532583	13	3	46056	-0.7794	0.78213	DFFA
ENSG00000142655	1	10532345	10690815	259	14	46436	-3.6177	0.99985	PEX14
ENSG00000130940	1	10696661	10856707	159	27	46231	-1.3704	0.91473	CASZ1
ENSG00000175262	1	11006528	11042094	47	7	46396	-2.1103	0.98259	C1orf127
ENSG00000120948	1	11072414	11085796	11	1	46528	-0.83717	0.79875	TARDBP
ENSG00000009724	1	11086580	11107290	18	1	46556	-0.82184	0.79442	MASP2
ENSG00000171824	1	11126675	11159938	50	1	46639	-0.79492	0.78667	EXOSC10
ENSG00000198793	1	11166592	11322564	102	3	46648	-0.89764	0.81531	MTOR
ENSG00000171819	1	11249398	11256038	5	1	46621	-0.80621	0.78994	ANGPTL7
ENSG00000120942	1	11333263	11356106	9	1	46397	-1.5103	0.93452	UBIAD1
ENSG00000204624	1	11539223	11597641	72	7	46422	-0.22436	0.58876	PTCHD2
ENSG00000116661	1	11708424	11715842	6	2	45802	-3.4092	0.99967	FBXO2
ENSG00000132879	1	11714432	11723384	13	4	46306	0.18686	0.42589	FBXO44
ENSG00000116663	1	11724181	11734411	27	5	46410	-0.45212	0.67441	FBXO6
ENSG00000116670	1	11734537	11751707	36	7	45987	0.58132	0.28051	MAD2L2
ENSG00000162490	1	11751786	11785914	53	10	46044	-1.5675	0.9415	DRAXIN
ENSG00000177674	1	11796141	11814859	35	5	46300	-0.39126	0.6522	AGTRAP
ENSG00000215910	1	11821844	11849642	133	8	46472	-0.037478	0.51495	C1orf167
ENSG00000177000	1	11845780	11866977	56	6	46508	0.6519	0.25723	MTHFR
ENSG00000011021	1	11866207	11903201	109	5	46595	0.87024	0.19208	CLCN6
ENSG00000175206	1	11905766	11908402	3	1	46155	0.010822	0.49568	NPPA
ENSG00000116685	1	11979648	11986485	8	2	46376	-1.7842	0.9628	KIAA2013
ENSG00000083444	1	11994262	12035595	55	5	46232	-1.3549	0.91228	PLOD1
ENSG00000116688	1	12040238	12073571	48	3	46118	-1.2885	0.90121	MFN2
ENSG00000116691	1	12079523	12092102	18	3	46492	-1.4718	0.92946	MIIP
ENSG00000120949	1	12123434	12204264	114	17	46175	-3.8355	0.99994	TNFRSF8
ENSG00000028137	1	12227060	12269285	58	4	46316	-2.1649	0.9848	TNFRSF1B
ENSG00000048707	1	12290124	12572099	100	9	46487	-0.9636	0.83238	VPS13D
ENSG00000162496	1	12627939	12677737	112	17	46309	-2.245	0.98762	DHRS3
ENSG00000204518	1	12704566	12727097	2	1	46255	-1.028	0.84803	AADACL4
ENSG00000188984	1	12776118	12788726	25	2	46515	0.17711	0.42971	AADACL3
ENSG00000157330	1	12806163	12823847	19	2	46410	-0.075738	0.53019	C1orf158
ENSG00000116726	1	12834984	12838049	2	1	46685	-1.1502	0.87496	PRAMEF12
ENSG00000162494	1	13801445	13840543	95	18	46226	-0.92163	0.82164	LRRC38
ENSG00000162493	1	13909960	13944452	73	15	46226	-2.2642	0.98822	PDPN
ENSG00000116731	1	14026693	14151574	147	14	46534	-1.4797	0.93053	PRDM2
ENSG00000189337	1	14925200	15444539	1172	129	46251	-3.5068	0.99977	KAZN
ENSG00000171729	1	15479028	15546976	300	19	46333	-0.35019	0.6369	TMEM51
ENSG00000204464	1	15490840	15497813	22	5	46454	-1.2499	0.89433	C1orf195
ENSG00000142621	1	15573768	15726779	244	18	46449	-1.5332	0.93738	FHAD1
ENSG00000142634	1	15736391	15756839	26	6	46146	0.23139	0.40851	EFHD2
ENSG00000162438	1	15764935	15775737	9	2	46127	1.8263	0.033906	CTRC
ENSG00000142615	1	15783223	15798586	44	6	46453	1.067	0.14297	CELA2A
ENSG00000215704	1	15792404	15817895	47	5	46483	0.79426	0.21352	CELA2B
ENSG00000132906	1	15817327	15853029	119	5	46574	-0.25139	0.59924	CASP9
ENSG00000116138	1	15853308	15918874	151	7	46538	-0.5606	0.71246	DNAJC16
ENSG00000116771	1	15898848	15911605	38	3	46529	-0.90535	0.81736	AGMAT
ENSG00000197312	1	15943995	15995539	83	4	46548	1.7282	0.041977	DDI2
ENSG00000215695	1	15986364	15988217	1	1	46685	2.234	0.01274	RSC1A1
ENSG00000116786	1	16010827	16061264	52	4	46491	0.7687	0.22104	PLEKHM2
ENSG00000162461	1	16062900	16067891	2	1	46685	-0.35696	0.63944	SLC25A34
ENSG00000162460	1	16068917	16074477	12	2	46255	-0.9912	0.83921	TMEM82
ENSG00000162458	1	16083102	16113089	38	4	46283	-0.91312	0.81941	FBLIM1
ENSG00000065526	1	16174359	16266955	106	9	46638	1.8537	0.031893	SPEN
ENSG00000116809	1	16268364	16302627	39	8	46622	1.4115	0.079051	ZBTB17
ENSG00000183888	1	16330731	16335302	10	3	46627	0.8823	0.18881	C1orf64
ENSG00000173641	1	16340523	16346089	43	4	46628	0.88189	0.18892	HSPB7
ENSG00000186510	1	16345370	16360545	74	8	46554	1.021	0.15363	CLCNKA
ENSG00000184908	1	16370272	16383803	81	7	46297	1.2185	0.11151	CLCNKB
ENSG00000185519	1	16384264	16400127	35	4	46129	1.0449	0.14803	FAM131C
ENSG00000142627	1	16450832	16482582	21	3	45928	0.23702	0.40632	EPHA2
ENSG00000142632	1	16524349	16539104	49	4	46544	0.65038	0.25772	ARHGEF19
ENSG00000204377	1	16555368	16556038	2	1	46543	-0.42213	0.66353	C1orf134
ENSG00000132881	1	16558195	16563657	6	2	46460	0.77246	0.21992	RSG1
ENSG00000037637	1	16573334	16678949	167	5	46641	-0.33398	0.6308	FBXO42
ENSG00000055070	1	16679070	16724640	77	5	46575	-0.030517	0.51217	SZRD1
ENSG00000187144	1	16713612	16763919	87	12	46276	0.38251	0.35104	SPATA21
ENSG00000157191	1	16767167	16786573	19	3	46574	-0.73974	0.77027	NECAP2
ENSG00000268674	1	16865561	16866070	1	1	44836	-0.67985	0.7517	FAM231B
ENSG00000058453	1	17066768	17299474	96	5	46063	-0.13486	0.55364	CROCC
ENSG00000117122	1	17300997	17307330	6	2	46474	3.6035	0.00015698	MFAP2
ENSG00000159363	1	17312453	17338423	24	4	46565	2.3735	0.0088094	ATP13A2
ENSG00000117118	1	17345217	17380665	35	5	46560	3.7756	7.9826e-05	SDHB
ENSG00000117115	1	17393256	17445948	195	8	46472	4.9874	3.0597e-07	PADI2
ENSG00000142623	1	17531621	17572500	84	17	46266	-1.9029	0.97147	PADI1
ENSG00000142619	1	17575593	17610728	130	16	46431	-0.58095	0.71936	PADI3
ENSG00000159339	1	17634690	17690499	202	12	46393	-0.88924	0.81306	PADI4
ENSG00000269468	1	17655507	17676070	107	6	46569	-2.7257	0.99679	AC004824.2
ENSG00000179051	1	17733256	17766220	48	5	46465	-0.17545	0.56964	RCC2
ENSG00000074964	1	17866330	18024369	244	18	46281	-1.4351	0.92437	ARHGEF10L
ENSG00000117148	1	18081808	18153558	85	7	46294	-2.2414	0.9875	ACTL8
ENSG00000117154	1	18434240	18704977	643	74	46320	-1.7785	0.96234	IGSF21
ENSG00000179023	1	18807424	18812478	23	4	46529	-1.5493	0.93934	KLHDC7A
ENSG00000009709	1	18957500	19075360	196	28	46247	-2.6735	0.99625	PAX7
ENSG00000179002	1	19166093	19186176	64	9	46400	-1.7102	0.95638	TAS1R2
ENSG00000255275	1	19175767	19247615	176	23	46282	-1.475	0.92989	RP13-279N23.2
ENSG00000159423	1	19197926	19229275	66	12	46170	-2.5245	0.99421	ALDH4A1
ENSG00000169991	1	19230775	19283180	55	11	46136	-1.9751	0.97587	IFFO2
ENSG00000127481	1	19401000	19536770	174	10	46570	-0.40017	0.65549	UBR4
ENSG00000127463	1	19542158	19578046	62	5	46397	-0.70304	0.75898	EMC1
ENSG00000053372	1	19578033	19586622	19	5	46531	0.74817	0.22718	MRTO4
ENSG00000162482	1	19609052	19615744	10	3	46526	0.20107	0.42032	AKR7A3
ENSG00000053371	1	19630459	19638640	12	5	46413	-0.61945	0.73219	AKR7A2
ENSG00000040487	1	19638820	19655794	60	7	46251	0.84721	0.19844	PQLC2
ENSG00000077549	1	19665267	19812066	347	13	46304	-0.60429	0.72717	CAPZB
ENSG00000270136	1	19923473	19984549	101	16	46353	-2.3695	0.99109	MINOS1-NBL1
ENSG00000173436	1	19923477	19956314	43	8	46562	-3.2899	0.9995	MINOS1
ENSG00000158747	1	19967048	19984945	35	9	46081	-0.96906	0.83374	NBL1
ENSG00000158748	1	19991780	20006055	23	3	46541	0.56314	0.28667	HTR6
ENSG00000162542	1	20008706	20126438	252	26	46279	-1.166	0.87819	TMCO4
ENSG00000169914	1	20209006	20239438	51	8	46404	-2.4682	0.99321	OTUD3
ENSG00000188784	1	20246502	20250110	13	3	46431	-1.1533	0.87561	PLA2G2E
ENSG00000188257	1	20301925	20306932	8	3	46320	-4.6208	1	PLA2G2A
ENSG00000127472	1	20354672	20417683	144	15	46582	-3.0112	0.9987	PLA2G5
ENSG00000117215	1	20438432	20446050	7	3	46293	-0.43537	0.66835	PLA2G2D
ENSG00000158786	1	20465819	20476879	3	1	46379	-1.3794	0.91611	PLA2G2F
ENSG00000187980	1	20487746	20503917	39	6	46432	1.9544	0.025329	PLA2G2C
ENSG00000162543	1	20512578	20522541	3	1	45277	-0.27581	0.60865	UBXN10
ENSG00000158816	1	20617412	20681387	161	15	46397	0.077198	0.46923	VWA5B1
ENSG00000162545	1	20808884	20812713	2	1	46510	0.82297	0.20526	CAMK2N1
ENSG00000090432	1	20825943	20834654	13	3	46228	1.0429	0.1485	MUL1
ENSG00000183114	1	20878932	20881512	4	1	46295	-0.4285	0.66586	FAM43B
ENSG00000158825	1	20915441	20945401	114	16	46517	-1.452	0.92674	CDA
ENSG00000158828	1	20959948	20978004	67	7	46546	-0.67829	0.75121	PINK1
ENSG00000244038	1	20978270	20988000	28	5	46522	-0.88243	0.81123	DDOST
ENSG00000117245	1	20990507	21044510	99	26	46256	-0.087629	0.53491	KIF17
ENSG00000189410	1	21046225	21059330	12	2	46156	-1.6987	0.95531	SH2D5
ENSG00000127483	1	21069154	21113816	39	2	46076	-0.34058	0.63329	HP1BP3
ENSG00000075151	1	21132963	21503377	363	6	46424	0.041917	0.48328	EIF4G3
ENSG00000117298	1	21543740	21671997	212	25	46196	2.5865	0.0048478	ECE1
ENSG00000142794	1	21766621	21811498	105	6	46530	-1.3933	0.91823	NBPF3
ENSG00000162551	1	21835858	21904905	243	26	46450	-3.1286	0.99912	ALPL
ENSG00000076864	1	21922708	21995801	167	29	46290	-2.4837	0.9935	RAP1GAP
ENSG00000090686	1	22004791	22110099	163	12	46547	-1.6264	0.94806	USP48
ENSG00000187942	1	22138758	22151714	21	8	46436	-3.5691	0.99982	LDLRAD2
ENSG00000142798	1	22148738	22263790	136	15	46306	-1.9832	0.97633	HSPG2
ENSG00000219073	1	22303514	22325135	39	5	46314	-1.4027	0.91965	CELA3B
ENSG00000142789	1	22328149	22339032	6	2	45795	-1.4237	0.92274	CELA3A
ENSG00000070831	1	22379120	22419437	76	8	46564	-0.15086	0.55996	CDC42
ENSG00000162552	1	22443798	22470462	64	8	46509	-1.0733	0.85843	WNT4
ENSG00000184677	1	22778344	22857650	55	5	46569	-0.77459	0.78071	ZBTB40
ENSG00000070886	1	22890057	22930087	85	12	46262	1.5035	0.066361	EPHA8
ENSG00000173372	1	22962999	22966101	2	1	46576	-0.031845	0.5127	C1QA
ENSG00000159189	1	22970123	22974603	10	3	46355	-1.899	0.97122	C1QC
ENSG00000173369	1	22979255	22988031	13	3	46322	-2.0236	0.9785	C1QB
ENSG00000133216	1	23037332	23241818	226	32	46158	-1.2385	0.89224	EPHB2
ENSG00000215906	1	23279536	23291831	5	2	46035	0.0064544	0.49743	LACTBL1
ENSG00000227868	1	23337327	23342343	7	2	46459	-1.8823	0.9701	C1orf234
ENSG00000004487	1	23345941	23410182	32	5	46463	-3.5843	0.99983	KDM1A
ENSG00000169641	1	23410516	23504301	118	10	46566	-2.7942	0.9974	LUZP1
ENSG00000179546	1	23516993	23521222	7	2	46641	-0.64383	0.74016	HTR1D
ENSG00000125944	1	23630264	23670829	5	1	46162	-1.7428	0.95931	HNRNPR
ENSG00000125945	1	23685941	23695935	18	3	46432	-0.87562	0.80938	ZNF436
ENSG00000249087	1	23695490	23698332	2	1	46628	-0.48267	0.68533	C1orf213
ENSG00000204219	1	23707554	23751233	43	8	46437	-1.4268	0.92318	TCEA3
ENSG00000088280	1	23755056	23811061	29	4	46521	0.1597	0.43656	ASAP3
ENSG00000007968	1	23832922	23857712	16	3	46538	-1.7411	0.95916	E2F2
ENSG00000117318	1	23884409	23886285	4	1	45349	-2.7098	0.99663	ID3
ENSG00000197880	1	23907985	23967058	42	9	46304	-0.3623	0.64144	MDS2
ENSG00000142676	1	24018269	24022915	2	1	46675	1.1216	0.13101	RPL11
ENSG00000011007	1	24069645	24088549	9	3	46568	-0.16084	0.56389	TCEB3
ENSG00000057757	1	24104895	24114722	4	1	46645	-1.0636	0.85624	PITHD1
ENSG00000011009	1	24117460	24122029	2	1	46660	-1.6233	0.94774	LYPLA2
ENSG00000117305	1	24128375	24165110	40	2	46512	-3.7828	0.99992	HMGCL
ENSG00000179163	1	24171567	24194784	43	4	46590	-2.169	0.98496	FUCA1
ENSG00000188822	1	24197016	24285549	172	8	46533	-2.251	0.98781	CNR2
ENSG00000189266	1	24285599	24289952	2	1	46655	-1.4406	0.92515	PNRC2
ENSG00000188529	1	24291294	24307417	2	1	45854	-1.5017	0.93341	SRSF10
ENSG00000142661	1	24382525	24438665	125	12	46324	-3.0869	0.99899	MYOM3
ENSG00000142677	1	24446261	24469611	36	7	46391	-0.69039	0.75503	IL22RA1
ENSG00000185436	1	24480647	24514449	74	10	46025	-1.6567	0.95121	IFNLR1
ENSG00000158055	1	24645812	24690972	51	8	46282	-0.807	0.79017	GRHL3
ENSG00000001460	1	24683489	24743424	125	9	46537	0.1804	0.42842	STPG1
ENSG00000001461	1	24742284	24799466	132	10	46233	1.2952	0.097623	NIPAL3
ENSG00000117602	1	24829387	24867530	54	5	46413	-0.15486	0.56153	RCAN3
ENSG00000184454	1	24882602	24935819	177	22	46314	-3.268	0.99946	NCMAP
ENSG00000133226	1	24958207	24999758	14	2	45804	-1.9349	0.9735	SRRM1
ENSG00000169504	1	25071848	25170815	50	3	46493	-2.2797	0.98869	CLIC4
ENSG00000020633	1	25226002	25291612	47	8	46155	0.038127	0.48479	RUNX3
ENSG00000117616	1	25568728	25664704	6	3	45995	-2.4203	0.99225	C1orf63
ENSG00000183726	1	25664408	25688852	4	2	45907	-1.2388	0.89229	TMEM50A
ENSG00000188672	1	25688740	25756683	40	3	46402	-0.068876	0.52746	RHCE
ENSG00000204178	1	25757388	25826700	40	2	46532	0.12228	0.45134	TMEM57
ENSG00000157978	1	25870071	25895377	26	3	46463	-1.4446	0.92572	LDLRAP1
ENSG00000117643	1	25943959	26112698	118	14	46412	-2.5828	0.9951	MAN1C1
ENSG00000162430	1	26126667	26144713	29	3	46150	-1.0632	0.85616	SEPN1
ENSG00000255054	1	26137961	26150235	15	2	46654	-1.7183	0.95713	RP1-317E23.6
ENSG00000117640	1	26145131	26159432	24	2	46587	-1.4022	0.91957	MTFR1L
ENSG00000223474	1	26145212	26147288	4	1	46636	-1.7865	0.96299	AL020996.1
ENSG00000127423	1	26158414	26185903	60	2	46586	-1.6217	0.94757	AUNIP
ENSG00000182749	1	26187701	26197744	3	1	45976	-0.75844	0.77591	PAQR7
ENSG00000117632	1	26210672	26233482	13	2	46604	-1.6225	0.94765	STMN1
ENSG00000158006	1	26286258	26324648	26	4	46397	-0.97368	0.83489	PAFAH2
ENSG00000158008	1	26346375	26362955	18	3	46606	-1.7277	0.95798	EXTL1
ENSG00000158014	1	26363743	26372624	10	2	46497	-0.75402	0.77458	SLC30A2
ENSG00000158022	1	26377795	26394927	26	2	46395	-1.7301	0.95819	TRIM63
ENSG00000175087	1	26437664	26452034	27	1	46499	-1.2013	0.88518	PDIK1L
ENSG00000197245	1	26485511	26489119	3	1	46613	1.1092	0.13367	FAM110D
ENSG00000142684	1	26496362	26498551	6	3	46647	-1.4388	0.92489	ZNF593
ENSG00000142675	1	26503894	26516377	8	3	46265	1.4181	0.078074	CNKSR1
ENSG00000188782	1	26517052	26529459	47	6	46487	-0.49887	0.69107	CATSPER4
ENSG00000130695	1	26560691	26605299	88	5	46613	0.018582	0.49259	CEP85
ENSG00000142669	1	26605667	26608007	6	2	46488	-2.8758	0.99798	SH3BGRL3
ENSG00000158062	1	26607819	26644854	79	5	46608	-0.45487	0.6754	UBXN11
ENSG00000169442	1	26644448	26647014	10	2	46597	-0.44934	0.67341	CD52
ENSG00000176092	1	26648350	26680621	78	9	46469	-0.9979	0.84084	AIM1L
ENSG00000176083	1	26688125	26701013	35	6	46597	0.29625	0.38352	ZNF683
ENSG00000131914	1	26737269	26756213	17	5	46302	-3.2644	0.99945	LIN28A
ENSG00000117682	1	26758773	26797785	31	6	46519	-0.69105	0.75523	DHDDS
ENSG00000198830	1	26798941	26802463	1	1	46685	-1.1445	0.8738	HMGN2
ENSG00000117676	1	26856252	26901521	58	7	46423	-1.1789	0.88077	RPS6KA1
ENSG00000117713	1	27022524	27108595	97	4	46635	-0.87681	0.80971	ARID1A
ENSG00000060642	1	27113963	27124889	10	2	46648	-0.45847	0.67669	PIGV
ENSG00000204160	1	27153201	27184093	33	3	46613	-0.78443	0.78361	ZDHHC18
ENSG00000142751	1	27202624	27216788	16	2	46614	-1.0436	0.85167	GPN2
ENSG00000198746	1	27216979	27226957	10	3	46494	1.6489	0.049584	GPATCH3
ENSG00000090273	1	27226729	27273353	49	4	46619	0.63312	0.26333	NUDC
ENSG00000131910	1	27237980	27240457	4	2	46650	1.8432	0.032649	NR0B2
ENSG00000175707	1	27276053	27286897	9	2	46667	0.44175	0.32934	C1orf172
ENSG00000253368	1	27320198	27327389	1	1	45906	0.66258	0.2538	TRNP1
ENSG00000090020	1	27425306	27493472	48	2	46418	-3.1654	0.99923	SLC9A1
ENSG00000142784	1	27561007	27635110	34	3	46523	-1.4193	0.92209	WDTC1
ENSG00000186501	1	27648651	27662891	15	2	46520	-1.6594	0.95148	TMEM222
ENSG00000142765	1	27668513	27680421	5	1	46017	-1.8812	0.97003	SYTL1
ENSG00000142733	1	27681675	27693383	9	2	46306	-3.5593	0.99981	MAP3K6
ENSG00000142748	1	27695603	27701315	1	1	44653	-0.33716	0.632	FCN3
ENSG00000174950	1	27705666	27709870	1	1	46550	-0.55222	0.7096	CD164L2
ENSG00000158195	1	27730730	27816669	58	3	46579	0.57811	0.2816	WASF2
ENSG00000126705	1	27860546	27930942	12	1	46546	0.61277	0.27002	AHDC1
ENSG00000000938	1	27938575	27961788	7	3	46480	-0.2871	0.61298	FGR
ENSG00000117751	1	28157289	28178187	2	1	46016	-1.4568	0.92741	PPP1R8
ENSG00000130775	1	28199055	28213196	35	5	46208	-1.1973	0.88441	THEMIS2
ENSG00000117748	1	28218035	28241257	43	2	46487	0.79572	0.2131	RPA2
ENSG00000130768	1	28261504	28285668	59	7	46355	-1.9074	0.97177	SMPDL3B
ENSG00000158156	1	28285973	28294607	4	2	46194	-2.2213	0.98684	XKR8
ENSG00000158161	1	28296855	28415207	107	4	46488	-2.3491	0.99059	EYA3
ENSG00000169403	1	28473677	28520447	32	5	46320	0.14298	0.44315	PTAFR
ENSG00000126698	1	28525967	28559536	68	6	46556	-0.91415	0.81968	DNAJC8
ENSG00000130770	1	28562620	28573417	12	2	46656	-0.3444	0.63473	ATPIF1
ENSG00000130766	1	28586038	28609002	23	5	46563	-1.4909	0.932	SESN2
ENSG00000130772	1	28655513	28662476	3	2	46247	-2.181	0.98541	MED18
ENSG00000204138	1	28696114	28826881	227	4	46563	-2.446	0.99278	PHACTR4
ENSG00000180198	1	28832455	28865812	30	3	46473	-2.3326	0.99017	RCC1
ENSG00000180098	1	28879597	28905051	25	2	46212	-2.1801	0.98537	TRNAU1AP
ENSG00000120656	1	28915835	28969597	40	3	46325	-1.0335	0.84931	TAF12
ENSG00000188060	1	28918712	28921955	3	1	45961	-2.2993	0.98926	RAB42
ENSG00000162419	1	28995244	29045865	25	6	46498	-1.0906	0.86228	GMEB1
ENSG00000198492	1	29063133	29096287	19	5	46526	-1.7303	0.95821	YTHDF2
ENSG00000116329	1	29138654	29190208	107	14	46369	-1.2003	0.88498	OPRD1
ENSG00000159023	1	29213603	29446553	263	13	46532	-3.2298	0.99938	EPB41
ENSG00000253304	1	29445940	29450447	8	2	46603	-1.9025	0.97145	TMEM200B
ENSG00000116350	1	29474255	29508499	30	6	46616	-2.2296	0.98711	SRSF4
ENSG00000116353	1	29519385	29557454	53	7	46654	-2.1038	0.9823	MECR
ENSG00000060656	1	29563028	29653325	88	16	46148	-3.736	0.99991	PTPRU
ENSG00000162510	1	31184124	31196434	19	2	46468	-0.57225	0.71642	MATN1
ENSG00000162511	1	31205316	31230667	35	8	46002	-0.081951	0.53266	LAPTM5
ENSG00000162512	1	31342314	31381608	52	13	45918	-3.6411	0.99986	SDC3
ENSG00000134644	1	31404353	31538838	164	11	46548	-0.36729	0.6433	PUM1
ENSG00000084628	1	31652592	31712401	121	8	46447	-0.85242	0.80301	NKAIN1
ENSG00000060688	1	31732417	31769662	81	4	46579	-0.83541	0.79826	SNRNP40
ENSG00000121766	1	31769842	31837783	106	5	46617	-2.0706	0.9808	ZCCHC17
ENSG00000121769	1	31838472	31849697	8	2	46530	-2.3235	0.98993	FABP3
ENSG00000168528	1	31882412	31907525	40	4	46421	-2.1712	0.98504	SERINC2
ENSG00000268950	1	31902192	31902614	2	1	46416	-2.0431	0.97948	AC114494.1
ENSG00000142910	1	32042116	32053288	2	1	45799	-1.6332	0.94879	TINAGL1
ENSG00000121764	1	32083287	32098119	14	2	46523	-2.8731	0.99797	HCRTR1
ENSG00000162517	1	32095463	32110497	10	2	46526	-2.9041	0.99816	PEF1
ENSG00000084636	1	32117848	32169920	35	6	46235	-2.2488	0.98774	COL16A1
ENSG00000121753	1	32192718	32230494	14	3	46414	-0.78148	0.78274	BAI2
ENSG00000134668	1	32256023	32281652	22	4	45900	-2.3631	0.99094	SPOCD1
ENSG00000184007	1	32372022	32410457	14	4	46324	-0.43049	0.66658	PTP4A2
ENSG00000121774	1	32479430	32526451	5	3	46510	-1.6296	0.94841	KHDRBS1
ENSG00000121775	1	32537632	32568467	28	2	46609	-1.8223	0.9658	TMEM39B
ENSG00000025800	1	32573639	32642169	47	1	46642	-2.1437	0.98397	KPNA6
ENSG00000084652	1	32645287	32663886	13	2	46574	-1.66	0.95154	TXLNA
ENSG00000160051	1	32671236	32674288	5	1	46670	-0.96658	0.83312	IQCC
ENSG00000222046	1	32674695	32681797	6	2	46609	-1.3395	0.9098	DCDC2B
ENSG00000160055	1	32680073	32687972	5	1	46562	-1.9817	0.97624	TMEM234
ENSG00000084623	1	32687529	32697205	9	1	46663	-1.2077	0.88642	EIF3I
ENSG00000183615	1	32712834	32714457	1	1	46587	0.38208	0.3512	FAM167B
ENSG00000182866	1	32716840	32751766	8	3	46421	-2.8913	0.99808	LCK
ENSG00000160058	1	32830704	32860332	2	1	46074	0.27029	0.39347	BSDC1
ENSG00000254553	1	32930658	33066393	209	5	46483	-2.4066	0.99195	RP1-27O5.3
ENSG00000273274	1	32930670	32962287	14	3	46268	-2.3133	0.98965	ZBTB8B
ENSG00000160062	1	33005028	33071540	117	3	46471	-2.612	0.9955	ZBTB8A
ENSG00000176261	1	33065773	33116504	5	3	46411	-0.45513	0.67549	ZBTB8OS
ENSG00000162521	1	33116743	33151812	3	1	46641	0.32272	0.37345	RBBP4
ENSG00000162520	1	33145507	33169197	7	2	46657	0.6478	0.25856	SYNC
ENSG00000162522	1	33207486	33240571	30	5	46585	0.17842	0.4292	KIAA1522
ENSG00000134684	1	33240840	33283754	59	5	46605	1.0572	0.14522	YARS
ENSG00000116497	1	33282368	33324476	45	5	46584	0.93731	0.1743	S100PBP
ENSG00000160097	1	33327869	33338083	9	2	46624	1.1986	0.11534	FNDC5
ENSG00000121905	1	33351595	33364042	5	1	46431	-0.79145	0.78566	HPCA
ENSG00000121900	1	33360195	33367039	1	1	46298	-0.19934	0.579	TMEM54
ENSG00000116514	1	33402046	33430286	39	3	46597	0.5571	0.28873	RNF19B
ENSG00000004455	1	33473585	33546597	68	2	46466	-2.0783	0.98116	AK2
ENSG00000142920	1	33546705	33586131	20	2	46387	-1.7372	0.95883	ADC
ENSG00000116525	1	33611003	33647660	57	2	46160	-2.3293	0.99008	TRIM62
ENSG00000160094	1	33722146	33766320	54	5	46258	0.43328	0.33241	ZNF362
ENSG00000184389	1	33772367	33786699	17	5	46537	-1.9219	0.97269	A3GALT2
ENSG00000134686	1	33789224	33896653	147	11	46633	-0.92148	0.8216	PHC2
ENSG00000121903	1	33938246	33962107	44	4	46351	-2.9507	0.99841	ZSCAN20
ENSG00000121904	1	33979609	34631443	970	96	46266	-2.3206	0.98985	CSMD2
ENSG00000176256	1	34326076	34330392	3	1	46460	-2.2836	0.9888	HMGB4
ENSG00000142698	1	34632484	34684732	100	12	46519	-1.6163	0.94699	C1orf94
ENSG00000163866	1	35178338	35325417	381	42	46264	-2.9722	0.99852	SMIM12
ENSG00000189280	1	35220648	35224113	3	1	46125	-0.27863	0.60974	GJB5
ENSG00000189433	1	35225342	35229325	4	1	46395	-1.9799	0.97614	GJB4
ENSG00000188910	1	35246790	35251970	12	4	46214	-0.36154	0.64115	GJB3
ENSG00000187513	1	35258599	35261348	7	2	46581	-1.1917	0.8833	GJA4
ENSG00000116544	1	35331037	35395186	47	13	45880	-2.1106	0.9826	DLGAP3
ENSG00000271741	1	35447134	35497342	17	1	46641	0.0038034	0.49848	RP11-244H3.4
ENSG00000243749	1	35447136	35450954	2	1	46609	-0.37245	0.64522	ZMYM6NB
ENSG00000163867	1	35449523	35497569	15	1	46645	0.043002	0.48285	ZMYM6
ENSG00000197056	1	35525387	35581460	23	3	46634	-1.1194	0.86851	ZMYM1
ENSG00000146463	1	35734568	35887659	1	1	46636	-0.39641	0.6541	ZMYM4
ENSG00000142687	1	35899091	36023551	9	1	46664	-1.7473	0.9597	KIAA0319L
ENSG00000116819	1	36038971	36060929	3	1	46649	-1.2753	0.89889	TFAP2E
ENSG00000126067	1	36067185	36107445	1	1	46491	-1.7565	0.9605	PSMB2
ENSG00000142686	1	36179476	36185073	2	1	46665	-1.8684	0.96914	C1orf216
ENSG00000092853	1	36185819	36235568	10	2	46595	-1.2415	0.89278	CLSPN
ENSG00000134698	1	36273773	36323491	21	3	46638	-1.7287	0.95807	AGO4
ENSG00000092847	1	36335409	36395211	6	2	46594	-0.20595	0.58159	AGO1
ENSG00000126070	1	36396319	36538101	35	3	46543	0.016654	0.49336	AGO3
ENSG00000092850	1	36549676	36553876	2	1	46619	0.19123	0.42417	TEKT2
ENSG00000116863	1	36554476	36559533	1	1	46685	-1.9686	0.9755	ADPRHL2
ENSG00000171812	1	36560837	36590821	34	4	46404	-3.1419	0.99916	COL8A2
ENSG00000054116	1	36602173	36615098	12	1	46348	-2.4165	0.99216	TRAPPC3
ENSG00000116871	1	36621180	36646450	13	2	46259	-0.67864	0.75132	MAP7D1
ENSG00000054118	1	36690017	36770958	36	2	46497	0.92279	0.17806	THRAP3
ENSG00000214193	1	36771988	36790484	4	1	46119	0.95406	0.17003	SH3D21
ENSG00000142694	1	36787632	36789755	1	1	44658	-0.94943	0.8288	EVA1B
ENSG00000116883	1	36789335	36794822	4	1	46083	0.8341	0.20211	RP11-268J15.5
ENSG00000196182	1	36805225	36851497	37	3	46413	0.98896	0.16134	STK40
ENSG00000181817	1	36856839	36863493	28	2	46460	-1.7303	0.95821	LSM10
ENSG00000116885	1	36881428	36916086	125	5	46629	-3.3576	0.99961	OSCP1
ENSG00000116898	1	36921319	36930038	32	4	46602	-4.1002	0.99998	MRPS15
ENSG00000119535	1	36931644	36948879	20	4	46027	-1.9068	0.97173	CSF3R
ENSG00000163873	1	37261128	37499730	263	24	46254	-2.4174	0.99218	GRIK3
ENSG00000163874	1	37940153	37949980	8	2	45742	-0.85248	0.80303	ZC3H12A
ENSG00000163875	1	37958176	37980375	60	9	46487	-0.22684	0.58973	MEAF6
ENSG00000163877	1	38000050	38019903	34	7	46581	0.61551	0.26911	SNIP1
ENSG00000163879	1	38022520	38032458	21	4	46654	1.1589	0.12326	DNALI1
ENSG00000134697	1	38032417	38061536	45	6	46597	0.89153	0.18632	GNL2
ENSG00000169218	1	38076951	38100595	33	6	46170	-0.4458	0.67213	RSPO1
ENSG00000116922	1	38147242	38157914	39	4	46550	-0.83991	0.79952	C1orf109
ENSG00000134690	1	38158090	38175391	39	5	46598	-1.2962	0.90254	CDCA8
ENSG00000183317	1	38179552	38230805	176	16	46507	-0.24602	0.59717	EPHA10
ENSG00000185090	1	38259474	38266809	2	1	46223	-0.91599	0.82017	MANEAL
ENSG00000196449	1	38268616	38273857	7	2	46391	0.16871	0.43301	YRDC
ENSG00000188786	1	38275239	38325292	42	6	46590	0.51211	0.30429	MTF1
ENSG00000230610	1	38292232	38293886	2	1	46651	-2.3399	0.99035	AL929472.1
ENSG00000204084	1	38326369	38412729	81	9	46468	0.0026617	0.49894	INPP5B
ENSG00000183431	1	38422647	38456593	65	5	46577	0.51012	0.30498	SF3A3
ENSG00000183386	1	38462442	38471278	3	1	46399	-0.46381	0.67861	FHL3
ENSG00000183520	1	38474930	38490496	9	3	46394	-0.97712	0.83574	UTP11L
ENSG00000116954	1	39303870	39325495	33	7	46604	-0.032474	0.51295	RRAGC
ENSG00000214114	1	39328636	39347289	35	5	46600	-0.83387	0.79782	MYCBP
ENSG00000131233	1	39330175	39347289	34	5	46597	-1.4604	0.92791	GJA9
ENSG00000158315	1	39351479	39407471	108	13	46459	-1.5115	0.93466	RHBDL2
ENSG00000174574	1	39456895	39471731	33	4	46509	-1.6324	0.9487	AKIRIN1
ENSG00000168653	1	39491990	39500308	11	2	46573	-1.0428	0.85148	NDUFS5
ENSG00000127603	1	39546988	39952849	355	12	46461	-1.4634	0.92832	MACF1
ENSG00000255103	1	39876151	39882154	4	1	46597	-1.4301	0.92366	KIAA0754
ENSG00000183682	1	39957318	39991607	36	7	46315	-1.5836	0.94336	BMP8A
ENSG00000090621	1	40026488	40042462	24	4	46572	-1.8365	0.96686	PABPC4
ENSG00000163909	1	40089825	40105617	29	9	45934	-1.4593	0.92775	HEYL
ENSG00000116981	1	40124793	40137710	14	5	46433	-2.3237	0.98993	NT5C1A
ENSG00000116983	1	40144320	40157361	62	9	46307	-2.8086	0.99751	HPCAL4
ENSG00000084072	1	40157854	40229586	136	21	46365	-1.8796	0.96992	PPIE
ENSG00000116985	1	40222854	40254533	80	10	46377	-0.90417	0.81705	BMP8B
ENSG00000198754	1	40235195	40237020	2	1	46351	-0.96854	0.83361	OXCT2
ENSG00000043514	1	40306723	40349183	56	6	46622	-1.9026	0.97145	TRIT1
ENSG00000116990	1	40361098	40367928	7	3	46515	-2.3437	0.99045	MYCL
ENSG00000168389	1	40420802	40435638	7	2	46039	0.20268	0.41969	MFSD2A
ENSG00000131236	1	40505905	40538321	93	5	46608	-1.7789	0.96237	CAP1
ENSG00000131238	1	40538379	40563375	48	9	46604	-2.5367	0.9944	PPT1
ENSG00000117000	1	40627045	40706593	41	6	46585	-1.0073	0.84311	RLF
ENSG00000188800	1	40711619	40717363	4	2	46615	-0.90851	0.8182	TMCO2
ENSG00000084073	1	40723779	40759856	28	5	46572	-0.92823	0.82335	ZMPSTE24
ENSG00000049089	1	40766159	40783488	20	3	46529	0.37749	0.3529	COL9A2
ENSG00000084070	1	40810522	40888998	133	18	46458	-1.6952	0.95498	SMAP2
ENSG00000187801	1	40915774	40929390	29	7	46294	-2.11	0.98257	ZFP69B
ENSG00000187815	1	40942887	40962015	22	4	46612	1.0077	0.1568	ZFP69
ENSG00000164002	1	40974413	40982228	14	2	46418	0.88307	0.1886	EXO5
ENSG00000117010	1	40997233	41013841	30	3	46663	0.87398	0.19106	ZNF684
ENSG00000117016	1	41086351	41131329	91	9	46549	-0.6614	0.74582	RIMS3
ENSG00000066136	1	41157320	41237275	151	9	46653	-0.68335	0.75281	NFYC
ENSG00000117013	1	41249684	41306124	96	17	46197	-2.6016	0.99536	KCNQ4
ENSG00000179862	1	41326729	41328018	1	1	46685	1.7611	0.03911	CITED4
ENSG00000171793	1	41445007	41478235	63	12	46290	-1.0399	0.8508	CTPS1
ENSG00000171790	1	41481269	41488909	19	5	46643	-1.4835	0.93103	SLFNL1
ENSG00000010803	1	41492872	41707826	399	15	46610	-1.7599	0.96079	SCMH1
ENSG00000204060	1	41827594	41849262	31	6	46115	-2.769	0.99719	FOXO6
ENSG00000127129	1	41944446	41950344	13	3	46116	-2.3821	0.99139	EDN2
ENSG00000127124	1	41972036	42501596	618	36	46392	-0.67777	0.75104	HIVEP3
ENSG00000044012	1	42619092	42621495	3	1	46604	1.4738	0.070267	GUCA2B
ENSG00000197273	1	42628362	42630389	1	1	46548	-1.7449	0.9595	GUCA2A
ENSG00000198815	1	42642210	42801548	167	5	46589	-1.1406	0.87298	FOXJ3
ENSG00000177181	1	42846466	42888249	139	7	46290	-0.4411	0.67043	RIMKLA
ENSG00000066185	1	42896000	42921938	79	7	46573	-1.4549	0.92716	ZMYND12
ENSG00000127125	1	42921788	42939056	32	4	46618	-1.4668	0.92879	PPCS
ENSG00000186409	1	42929001	43120335	516	12	46517	-2.0076	0.97766	CCDC30
ENSG00000171960	1	43124096	43142429	20	4	46461	-1.0018	0.84178	PPIH
ENSG00000065978	1	43148098	43168020	18	3	46308	-1.0688	0.85741	YBX1
ENSG00000164007	1	43198764	43205925	12	3	46645	-0.40874	0.65864	CLDN19
ENSG00000117385	1	43212006	43232755	17	3	46319	0.49224	0.31127	LEPRE1
ENSG00000164008	1	43232940	43263968	32	4	46411	-1.6558	0.95112	C1orf50
ENSG00000177868	1	43272723	43282954	14	3	46411	-1.4332	0.92409	CCDC23
ENSG00000164010	1	43282795	43310660	37	7	46353	-2.0479	0.97972	ERMAP
ENSG00000164011	1	43312280	43318148	4	2	46631	-1.2886	0.90123	ZNF691
ENSG00000117394	1	43391052	43424530	77	8	46508	-2.2012	0.98614	SLC2A1
ENSG00000186973	1	43610824	43622067	17	3	46638	1.3198	0.093447	FAM183A
ENSG00000117395	1	43629846	43736607	128	12	46511	0.56644	0.28555	EBNA1BP2
ENSG00000243710	1	43637820	43720029	83	11	46472	0.32305	0.37333	WDR65
ENSG00000179178	1	43735665	43739673	2	1	46381	-1.033	0.8492	TMEM125
ENSG00000253313	1	43747554	43751288	3	1	45937	-1.0541	0.85408	C1orf210
ENSG00000066056	1	43766664	43788779	27	3	46415	1.2952	0.097626	TIE1
ENSG00000117400	1	43803478	43818443	7	1	46566	-0.15092	0.55998	MPL
ENSG00000117399	1	43824626	43828874	3	2	46660	-0.58758	0.72159	CDC20
ENSG00000066322	1	43829068	43833696	3	2	46566	1.6333	0.051205	ELOVL1
ENSG00000159479	1	43849588	43855479	3	1	46611	-1.3088	0.9047	MED8
ENSG00000198198	1	43855553	43918321	49	3	46618	-0.8	0.78815	SZT2
ENSG00000178922	1	43916824	43919660	3	1	46568	-0.8659	0.80673	HYI
ENSG00000142949	1	43990858	44089343	173	11	46521	2.4889	0.0064075	PTPRF
ENSG00000066135	1	44115829	44171186	41	4	46465	0.61469	0.26938	KDM4A
ENSG00000126091	1	44171495	44396831	288	13	46525	-0.55247	0.70969	ST3GAL3
ENSG00000117407	1	44398992	44402913	3	2	46657	0.070708	0.47182	ARTN
ENSG00000117408	1	44412611	44433694	11	3	46562	0.724	0.23453	IPO13
ENSG00000132768	1	44435672	44439041	1	1	46495	-2.4893	0.9936	DPH2
ENSG00000117410	1	44440159	44443967	3	1	46096	-2.1401	0.98383	ATP6V0B
ENSG00000117411	1	44444615	44456840	13	3	46408	0.32998	0.37071	B4GALT2
ENSG00000159214	1	44457031	44462200	2	1	46178	1.4101	0.079258	CCDC24
ENSG00000196517	1	44457172	44497139	23	5	46265	0.85782	0.19549	SLC6A9
ENSG00000171872	1	44584522	44600812	27	5	46429	-1.7819	0.96262	KLF17
ENSG00000178028	1	44679127	44686353	6	2	46508	-2.1135	0.98272	DMAP1
ENSG00000117419	1	44686742	44820932	81	7	46516	-2.5764	0.99501	ERI3
ENSG00000187147	1	44870866	45117396	360	41	46152	-2.8076	0.9975	RNF220
ENSG00000126106	1	45100910	45140227	26	4	46384	-2.7269	0.9968	TMEM53
ENSG00000198520	1	45140364	45191263	32	8	45852	1.7413	0.040818	C1orf228
ENSG00000142945	1	45205490	45233439	41	4	46616	3.2395	0.00059865	KIF2C
ENSG00000142937	1	45240923	45244451	4	2	46461	3.2954	0.00049147	RPS8
ENSG00000142959	1	45249257	45253377	2	1	46662	-0.15304	0.56082	BEST4
ENSG00000173846	1	45265897	45271662	9	2	46559	2.4623	0.0069021	PLK3
ENSG00000188396	1	45271585	45272957	2	1	46432	2.719	0.0032744	TCTEX1D4
ENSG00000222009	1	45274154	45281257	11	2	46290	1.7114	0.043507	BTBD19
ENSG00000117425	1	45285516	45308735	38	4	46389	3.3369	0.00042365	PTCH2
ENSG00000070785	1	45316450	45452282	295	8	46412	1.5883	0.056112	EIF2B3
ENSG00000126107	1	45468212	45477001	16	2	46638	1.2324	0.10891	HECTD3
ENSG00000126088	1	45477819	45481247	5	2	46649	-0.49527	0.6898	UROD
ENSG00000162415	1	45482071	45771881	443	15	46531	1.9372	0.026361	ZSWIM5
ENSG00000132781	1	45794835	45806142	9	3	46256	-0.5716	0.7162	MUTYH
ENSG00000132773	1	45805342	45809647	1	1	46383	0.45682	0.3239	TOE1
ENSG00000070759	1	45809555	45956872	165	9	46456	-0.31643	0.62416	TESK2
ENSG00000236624	1	45959538	45965751	7	2	46560	-0.25336	0.6	CCDC163P
ENSG00000132763	1	45965725	45976739	17	3	46553	-0.69288	0.75581	MMACHC
ENSG00000117450	1	45976708	45988719	32	3	46635	-1.4322	0.92396	PRDX1
ENSG00000117448	1	46016215	46035721	29	3	46463	-1.4239	0.92276	AKR1A1
ENSG00000132780	1	46049518	46084566	33	2	46657	1.1875	0.11751	NASP
ENSG00000159588	1	46085716	46089729	8	1	46620	0.95282	0.17034	CCDC17
ENSG00000159592	1	46092976	46153785	102	3	46568	1.0469	0.14757	GPBP1L1
ENSG00000159596	1	46152886	46160115	11	1	46242	0.95915	0.16874	TMEM69
ENSG00000197429	1	46159996	46216322	97	3	46189	1.381	0.083642	IPP
ENSG00000086015	1	46252659	46501796	417	8	46627	0.87417	0.19101	MAST2
ENSG00000117461	1	46505812	46642160	187	10	46510	0.5182	0.30216	PIK3R3
ENSG00000117472	1	46640745	46651630	6	2	45652	-0.36122	0.64103	TSPAN1
ENSG00000085998	1	46654354	46685977	28	4	46530	0.57295	0.28334	POMGNT1
ENSG00000171357	1	46669006	46686933	12	3	46364	1.1987	0.11533	LURAP1
ENSG00000085999	1	46713360	46744145	19	5	46526	1.5986	0.054954	RAD54L
ENSG00000132128	1	46726868	46769280	20	5	46591	1.7691	0.038435	LRRC41
ENSG00000173660	1	46769303	46782448	10	3	46590	1.4989	0.066946	UQCRH
ENSG00000117481	1	46805849	46830824	165	2	46595	2.0248	0.021445	NSUN4
ENSG00000117480	1	46859937	46879520	22	4	46590	1.5782	0.057254	FAAH
ENSG00000197587	1	46972668	46979898	9	2	46549	0.15827	0.43712	DMBX1
ENSG00000162456	1	47011316	47017199	8	2	46431	-0.73428	0.76861	KNCN
ENSG00000079277	1	47023090	47082515	55	3	46534	-0.59398	0.72374	MKNK1
ENSG00000142961	1	47073387	47082563	15	2	46519	-0.32607	0.62781	MOB3C
ENSG00000123472	1	47098409	47139539	32	2	46652	-1.0777	0.85941	ATPAF1
ENSG00000159658	1	47124366	47184824	51	3	46609	-1.6764	0.95317	EFCAB14
ENSG00000186118	1	47134527	47139266	2	1	46684	-0.58283	0.72	TEX38
ENSG00000142973	1	47223510	47285085	75	10	46351	-1.4556	0.92725	CYP4B1
ENSG00000187048	1	47394849	47407156	21	3	46630	-1.4976	0.93289	CYP4A11
ENSG00000186377	1	47427036	47516423	126	9	46435	-3.6278	0.99986	CYP4X1
ENSG00000186160	1	47533160	47583991	134	4	46425	-4.5006	1	CYP4Z1
ENSG00000162365	1	47603107	47615413	39	4	46561	-3.5963	0.99984	CYP4A22
ENSG00000162366	1	47649265	47656716	3	2	46231	-1.8917	0.97074	PDZK1IP1
ENSG00000162367	1	47681962	47697892	7	2	46491	-1.9365	0.9736	TAL1
ENSG00000123473	1	47715811	47779819	121	6	46635	-1.1594	0.87686	STIL
ENSG00000162368	1	47799469	47844511	72	5	46462	-1.0156	0.84509	CMPK1
ENSG00000186790	1	47881744	47883723	1	1	46544	0.90853	0.1818	FOXE3
ENSG00000186564	1	47901689	47906363	5	2	46635	-1.8558	0.96826	FOXD2
ENSG00000269113	1	48226200	48462567	329	17	46305	-0.84035	0.79964	TRABD2B
ENSG00000273395	1	48226979	48227290	1	1	46086	-0.9211	0.8215	FLJ00388
ENSG00000117834	1	48688357	48714316	20	5	46494	0.18581	0.42629	SLC5A9
ENSG00000132122	1	48761044	48937845	179	16	46498	0.26667	0.39486	SPATA6
ENSG00000186094	1	48998527	50489585	1143	34	46462	-0.053839	0.52147	AGBL4
ENSG00000162373	1	49193195	49242641	37	8	46394	-0.032602	0.513	BEND5
ENSG00000162374	1	50513686	50669458	100	13	46477	-0.23156	0.59156	ELAVL4
ENSG00000142700	1	50883222	50889172	1	1	46208	-1.9205	0.9726	DMRTA2
ENSG00000185104	1	50905150	51425935	471	17	46536	-0.25485	0.60058	FAF1
ENSG00000123080	1	51426417	51440305	6	1	46558	-0.30104	0.61831	CDKN2C
ENSG00000204006	1	51567906	51613752	4	2	46107	0.94861	0.17141	C1orf185
ENSG00000123091	1	51701943	51739127	5	1	46474	-2.3142	0.98967	RNF11
ENSG00000085831	1	51752930	51810788	21	7	46408	-0.13016	0.55178	TTC39A
ENSG00000085832	1	51819935	51985000	78	7	46608	-0.687	0.75396	EPS15
ENSG00000117859	1	52042851	52254889	70	4	46391	1.1957	0.11591	OSBPL9
ENSG00000078618	1	52254863	52344477	81	7	46461	2.6272	0.0043042	NRD1
ENSG00000169213	1	52373628	52456436	94	9	46446	-0.062465	0.5249	RAB3B
ENSG00000117862	1	52485803	52521843	21	3	46610	-1.2427	0.89301	TXNDC12
ENSG00000198841	1	52497775	52499488	3	1	46618	-1.2622	0.89656	KTI12
ENSG00000134717	1	52521797	52556388	12	1	46522	-1.141	0.87307	BTF3L4
ENSG00000157077	1	52608046	52812358	59	5	46557	-1.2416	0.89281	ZFYVE9
ENSG00000154222	1	52811395	52831865	5	1	46680	-1.0172	0.84547	CC2D1B
ENSG00000085840	1	52838501	52870131	9	3	46558	-1.9558	0.97476	ORC1
ENSG00000134748	1	52870236	52886511	1	1	46651	-0.5528	0.7098	PRPF38A
ENSG00000134744	1	52873954	53019159	94	6	46559	-1.7944	0.96363	ZCCHC11
ENSG00000116157	1	53068044	53074723	17	4	46548	-0.93957	0.82628	GPX7
ENSG00000182183	1	53099016	53135355	33	5	46158	-0.3022	0.61875	FAM159A
ENSG00000162377	1	53152508	53164038	10	2	46119	-1.7753	0.96208	COA7
ENSG00000162378	1	53192126	53293014	69	5	46430	1.0369	0.1499	ZYG11B
ENSG00000203995	1	53308183	53360670	9	3	46539	0.54229	0.29381	ZYG11A
ENSG00000116171	1	53392901	53517375	22	7	46190	0.040605	0.48381	SCP2
ENSG00000174348	1	53527854	53551174	25	4	46399	-1.9285	0.9731	PODN
ENSG00000162383	1	53552855	53608289	183	19	46356	-1.9623	0.97514	SLC1A7
ENSG00000157184	1	53662101	53679869	17	3	46577	-2.9373	0.99834	CPT2
ENSG00000162384	1	53679771	53686289	9	2	46640	-2.2308	0.98715	C1orf123
ENSG00000162385	1	53692564	53704282	15	3	46462	-4.2193	0.99999	MAGOH
ENSG00000157193	1	53711217	53793742	97	11	46414	-4.0985	0.99998	LRP8
ENSG00000143006	1	53925072	53933161	7	1	46494	0.024145	0.49037	DMRTB1
ENSG00000174332	1	53971910	54199877	361	20	46389	1.889	0.029445	GLIS1
ENSG00000058804	1	54231133	54304533	55	2	46524	-0.45175	0.67428	NDC1
ENSG00000058799	1	54317392	54356407	92	5	46572	-0.27017	0.60648	YIPF1
ENSG00000211452	1	54356912	54376759	59	5	46526	0.41629	0.3386	DIO1
ENSG00000081870	1	54382247	54411602	11	2	46510	0.34843	0.36376	HSPB11
ENSG00000116212	1	54411750	54433841	5	2	46435	-0.21971	0.58695	LRRC42
ENSG00000203985	1	54474412	54483856	14	2	46242	0.46886	0.31959	LDLRAD1
ENSG00000116209	1	54497347	54519177	6	1	46108	0.31851	0.37505	TMEM59
ENSG00000116205	1	54519260	54578192	15	2	46364	0.15987	0.43649	TCEANC2
ENSG00000157211	1	54598747	54619443	52	8	46108	-2.1049	0.98235	CDCP2
ENSG00000256407	1	54606897	54665746	96	12	46119	-2.8727	0.99796	RP11-446E24.4
ENSG00000248835	1	54635333	54637997	6	1	46547	-2.564	0.99483	AL357673.1
ENSG00000215883	1	54638009	54665709	21	5	46266	-3.1728	0.99925	CYB5RL
ENSG00000116221	1	54649714	54691137	73	12	46525	-3.0014	0.99866	MRPL37
ENSG00000157216	1	54691105	54879152	297	37	46350	-5.1817	1	SSBP3
ENSG00000198711	1	54703710	54704736	1	1	46685	-0.52584	0.7005	SSBP3-AS1
ENSG00000162390	1	55007930	55104865	163	21	46446	-2.7607	0.99712	ACOT11
ENSG00000162391	1	55074855	55089229	17	5	46374	-1.9065	0.97171	FAM151A
ENSG00000271723	1	55107459	55207981	296	22	46367	-0.13717	0.55455	MROH7-TTC4
ENSG00000184313	1	55107463	55175939	158	20	46235	-0.54569	0.70736	MROH7
ENSG00000243725	1	55181495	55208330	128	2	46501	0.47638	0.3169	TTC4
ENSG00000162396	1	55222571	55230187	17	3	46621	1.5906	0.055848	PARS2
ENSG00000006555	1	55245385	55266940	47	7	46184	-2.6036	0.99539	TTC22
ENSG00000162398	1	55271736	55307925	120	6	46043	-0.67544	0.7503	C1orf177
ENSG00000116133	1	55315306	55352891	84	8	46433	-2.2343	0.98727	DHCR24
ENSG00000143001	1	55446465	55457966	11	1	46380	-1.6458	0.95009	TMEM61
ENSG00000162399	1	55464606	55476556	6	2	45936	-1.4167	0.92172	BSND
ENSG00000169174	1	55505221	55530525	51	10	46393	0.036999	0.48524	PCSK9
ENSG00000162402	1	55532032	55680786	75	3	46482	2.1743	0.014841	USP24
ENSG00000162407	1	56960419	57110974	240	26	46117	-0.81098	0.79131	PPAP2B
ENSG00000162409	1	57110995	57181008	133	6	46505	-1.6042	0.94567	PRKAA2
ENSG00000187889	1	57184477	57285369	195	31	46228	-1.0672	0.85707	C1orf168
ENSG00000157131	1	57320479	57383894	86	12	46402	-1.3038	0.90385	C8A
ENSG00000021852	1	57394883	57431813	90	13	46432	-0.28839	0.61348	C8B
ENSG00000173406	1	57460451	59012406	2722	182	46373	-2.0825	0.98135	DAB1
ENSG00000162600	1	58881056	59012474	329	27	46492	-0.13712	0.55453	OMA1
ENSG00000184292	1	59041099	59043166	5	1	46658	-0.24142	0.59539	TACSTD2
ENSG00000162601	1	59120411	59165764	158	8	46559	-1.0506	0.85327	MYSM1
ENSG00000177606	1	59246465	59249785	1	1	46505	-1.7268	0.9579	JUN
ENSG00000172456	1	59762310	60233347	683	41	46393	-2.0502	0.97983	FGGY
ENSG00000134709	1	60280458	60342050	46	5	46478	-1.4541	0.92705	HOOK1
ENSG00000134716	1	60358980	60392462	37	5	46563	1.232	0.10898	CYP2J2
ENSG00000162598	1	60452941	60539442	143	20	46375	0.40391	0.34314	C1orf87
ENSG00000162599	1	61330931	61928465	767	93	46370	-2.5501	0.99462	NFIA
ENSG00000162604	1	62146718	62191095	58	6	46375	0.33646	0.36826	TM2D1
ENSG00000132849	1	62208149	62629592	802	55	46200	-2.4608	0.99307	INADL
ENSG00000240563	1	62660503	62678000	91	13	46526	-2.5704	0.99492	L1TD1
ENSG00000132854	1	62702651	62785085	252	12	46263	-0.75412	0.77461	KANK4
ENSG00000162607	1	62901968	62917475	22	1	46418	-0.73727	0.76952	USP1
ENSG00000116641	1	62920399	63153969	153	3	46480	0.46372	0.32142	DOCK7
ENSG00000125703	1	63249806	63331184	140	7	46341	-2.5383	0.99443	ATG4C
ENSG00000187140	1	63788730	63790797	2	1	45441	1.476	0.069974	FOXD3
ENSG00000088035	1	63833261	63904233	112	10	46286	-1.6596	0.95151	ALG6
ENSG00000142856	1	63906441	64059392	224	12	46599	-2.3883	0.99154	ITGB3BP
ENSG00000203965	1	63989043	64038364	70	7	46641	-2.1846	0.98554	EFCAB7
ENSG00000116652	1	64014588	64015405	1	1	46674	-1.4409	0.9252	DLEU2L
ENSG00000079739	1	64058947	64125916	147	22	46405	-2.5252	0.99422	PGM1
ENSG00000185483	1	64239693	64647181	429	43	46264	-5.3723	1	ROR1
ENSG00000177414	1	64669310	64733051	123	9	46176	0.2131	0.41562	UBE2U
ENSG00000158966	1	64936428	65158741	153	26	46388	0.12974	0.44839	CACHD1
ENSG00000162437	1	65210778	65298915	100	9	46585	0.50762	0.30586	RAVER2
ENSG00000162434	1	65298912	65432187	157	20	46532	-1.5033	0.93362	JAK1
ENSG00000162433	1	65613232	65697828	70	5	46111	-1.9646	0.97527	AK4
ENSG00000116675	1	65713902	65881552	273	16	46420	-3.2375	0.9994	DNAJC6
ENSG00000116678	1	65886248	66107242	455	18	46399	-0.013922	0.50555	LEPR
ENSG00000213625	1	65886270	65901690	27	7	46439	-3.6179	0.99985	LEPROT
ENSG00000184588	1	66258197	66840259	859	46	46331	-1.7146	0.95679	PDE4B
ENSG00000118473	1	66999066	67213982	666	19	46466	0.22438	0.41123	SGIP1
ENSG00000248458	1	67131547	67142710	29	5	46426	0.11153	0.4556	AL139147.1
ENSG00000152760	1	67218142	67244470	62	7	46344	-1.8105	0.96489	TCTEX1D1
ENSG00000172410	1	67263424	67266939	7	2	46378	-2.1037	0.9823	INSL5
ENSG00000152763	1	67278568	67390570	160	17	46421	-1.6956	0.95502	WDR78
ENSG00000198160	1	67390578	67454302	77	5	46611	-1.5147	0.93508	MIER1
ENSG00000116704	1	67465015	67519782	61	5	46406	-0.11552	0.54598	SLC35D1
ENSG00000203963	1	67557848	67697536	306	18	46478	-1.4852	0.93126	C1orf141
ENSG00000162594	1	67632083	67725662	187	19	46400	-0.30855	0.62117	IL23R
ENSG00000081985	1	67773047	67862583	79	10	46373	-2.6342	0.99578	IL12RB2
ENSG00000142864	1	67873493	67896098	6	2	46236	-1.7122	0.95657	SERBP1
ENSG00000116717	1	68150744	68154021	6	2	46425	-2.4426	0.99271	GADD45A
ENSG00000172380	1	68167149	68299150	216	21	46418	-2.2151	0.98662	GNG12
ENSG00000162595	1	68511645	68517314	1	1	44964	-0.55748	0.7114	DIRAS3
ENSG00000116729	1	68564142	68698803	282	35	46324	0.02583	0.4897	WLS
ENSG00000116745	1	68894505	68915642	38	6	46362	-0.76819	0.77881	RPE65
ENSG00000024526	1	68939835	68962904	51	6	46517	-0.21397	0.58472	DEPDC1
ENSG00000033122	1	70034081	70617628	1062	52	46359	-1.3757	0.91554	LRRC7
ENSG00000066557	1	70610488	70671303	64	5	46490	-0.71693	0.76329	LRRC40
ENSG00000116754	1	70671365	70718735	41	3	46503	-0.221	0.58745	SRSF11
ENSG00000118454	1	70726271	70820417	114	10	46193	0.094989	0.46216	ANKRD13C
ENSG00000197568	1	70820488	70851022	41	4	46628	-1.8681	0.96912	HHLA3
ENSG00000116761	1	70876901	70905534	53	10	46164	-1.426	0.92307	CTH
ENSG00000050628	1	71318036	71513491	430	29	46421	-2.8192	0.99759	PTGER3
ENSG00000132485	1	71528974	71546980	18	4	46624	-2.5634	0.99482	ZRANB2
ENSG00000172260	1	71861623	72748417	955	48	46433	-3.0792	0.99896	NEGR1
ENSG00000162620	1	74491699	74663871	94	7	46481	-1.2856	0.90071	LRRIQ3
ENSG00000254685	1	74663896	74699770	62	2	46655	-1.5068	0.93407	FPGT
ENSG00000259030	1	74663919	75009666	322	28	46486	-2.5304	0.9943	FPGT-TNNI3K
ENSG00000116783	1	74663947	75010112	322	28	46486	-2.5304	0.9943	TNNI3K
ENSG00000162621	1	74935562	74978298	16	2	46326	-3.0417	0.99882	LRRC53
ENSG00000178965	1	75033795	75139422	115	9	46396	-0.6776	0.75099	C1orf173
ENSG00000116791	1	75171170	75199092	23	4	46545	-2.6516	0.99599	CRYZ
ENSG00000162623	1	75198836	75232362	32	3	46558	-2.2821	0.98876	TYW3
ENSG00000162624	1	75594119	75627218	35	4	46316	-0.84761	0.80167	LHX8
ENSG00000137968	1	75667816	76076801	710	26	46445	-1.4709	0.92934	SLC44A5
ENSG00000117054	1	76190036	76253260	157	8	46498	-2.5834	0.99511	ACADM
ENSG00000137955	1	76251879	76260764	9	2	46636	-2.64	0.99585	RABGGTB
ENSG00000057468	1	76262567	76378923	278	12	46571	-2.0757	0.98104	MSH4
ENSG00000154007	1	76384558	76398116	24	5	46384	-1.9764	0.97594	ASB17
ENSG00000184005	1	76540404	77100286	942	83	46303	-1.8752	0.96962	ST6GALNAC3
ENSG00000117069	1	77333126	77531396	259	16	46382	-2.7712	0.99721	ST6GALNAC5
ENSG00000142892	1	77554675	77685115	170	13	46393	-1.7416	0.95921	PIGK
ENSG00000154027	1	77747736	78025651	723	50	46479	-1.8563	0.96829	AK5
ENSG00000036549	1	78028101	78149104	43	4	46477	3.896	4.8894e-05	ZZZ3
ENSG00000077254	1	78161672	78225537	14	3	46543	4.4363	4.5769e-06	USP33
ENSG00000180488	1	78245309	78344106	32	5	46498	3.1802	0.00073588	FAM73A
ENSG00000162614	1	78354198	78409580	42	5	46529	1.087	0.13852	NEXN
ENSG00000162613	1	78409740	78444794	38	3	46596	0.44044	0.32981	FUBP1
ENSG00000162616	1	78444859	78483648	37	6	46520	0.65058	0.25766	DNAJB4
ENSG00000137960	1	78445226	78604133	210	15	46452	0.19713	0.42186	GIPC2
ENSG00000122420	1	78769568	79005434	423	27	46339	-1.5422	0.93849	PTGFR
ENSG00000137959	1	79085607	79111830	21	3	46534	-1.2711	0.89815	IFI44L
ENSG00000137965	1	79115481	79129763	17	3	46453	-2.0852	0.98147	IFI44
ENSG00000162618	1	79355449	79472403	344	16	46437	-2.3641	0.99096	ELTD1
ENSG00000117114	1	81771845	82458120	1465	112	46385	-2.4782	0.9934	LPHN2
ENSG00000137941	1	84330711	84464833	90	5	46506	-0.57756	0.71822	TTLL7
ENSG00000142875	1	84543745	84704181	164	10	46369	-1.7018	0.9556	PRKACB
ENSG00000203943	1	84764049	84855640	57	8	46318	-1.1705	0.87911	SAMD13
ENSG00000137976	1	84864215	84880701	43	4	46503	-2.9213	0.99826	DNASE2B
ENSG00000117133	1	84944942	84963473	31	6	46646	-1.7086	0.95624	RPF1
ENSG00000174021	1	84964008	84972248	16	4	46673	-1.3961	0.91866	GNG5
ENSG00000117151	1	85015289	85040163	41	5	46550	-1.9076	0.97178	CTBS
ENSG00000180869	1	85093913	85100703	10	3	46563	-1.4841	0.93111	C1orf180
ENSG00000117155	1	85109390	85156486	74	10	46578	-1.5432	0.93861	SSX2IP
ENSG00000171517	1	85277285	85358896	144	28	46021	-2.5906	0.99521	LPAR3
ENSG00000153898	1	85391268	85462796	200	10	46496	-2.4753	0.99334	MCOLN2
ENSG00000162643	1	85464830	85598821	257	19	46408	-1.6206	0.94745	WDR63
ENSG00000055732	1	85483765	85514182	32	5	46435	-2.9866	0.99859	MCOLN3
ENSG00000097096	1	85622556	85666729	43	6	46471	-0.58123	0.71946	SYDE2
ENSG00000162642	1	85715639	85725355	22	5	46528	-2.5005	0.9938	C1orf52
ENSG00000142867	1	85731931	85742773	24	6	46583	-3.0215	0.99874	BCL10
ENSG00000153904	1	85784164	86043933	492	43	46354	-2.2588	0.98805	DDAH1
ENSG00000142871	1	86046444	86049645	3	1	45215	-1.3999	0.91922	CYR61
ENSG00000117174	1	86115106	86174116	65	8	46583	-2.7977	0.99743	ZNHIT6
ENSG00000171502	1	86194916	86622626	1141	37	46443	-0.9184	0.8208	COL24A1
ENSG00000122417	1	86814344	86862023	89	5	46559	-0.61486	0.73068	ODF2L
ENSG00000137975	1	86889769	86922241	123	12	46443	-0.064435	0.52569	CLCA2
ENSG00000016490	1	86934051	86965972	87	15	46200	-0.82801	0.79617	CLCA1
ENSG00000016602	1	87012761	87046437	41	6	46268	-1.3291	0.90809	CLCA4
ENSG00000097033	1	87170259	87213867	27	4	46539	-0.84423	0.80073	SH3GLB1
ENSG00000183291	1	87328132	87380107	30	2	46459	-1.4714	0.9294	2024-09-15
ENSG00000153936	1	87380331	87602334	170	9	46514	-1.7977	0.96389	HS2ST1
ENSG00000267561	1	87458692	87634884	185	20	46492	-1.4864	0.93141	RP5-1052I5.2
ENSG00000143013	1	87794151	87814606	8	3	46447	-1.2027	0.88546	LMO4
ENSG00000065243	1	89149905	89301938	72	4	46361	-2.7058	0.99659	PKN2
ENSG00000137947	1	89318615	89357627	19	3	46402	-4.4349	1	GTF2B
ENSG00000137944	1	89401456	89458636	83	4	46484	-0.54498	0.70712	CCBL2
ENSG00000213516	1	89445139	89458643	9	3	45780	-0.70688	0.76018	RBMXL1
ENSG00000117226	1	89472349	89488577	21	4	46354	-2.9062	0.99817	GBP3
ENSG00000117228	1	89518002	89531043	29	3	46547	-3.6153	0.99985	GBP1
ENSG00000162645	1	89571815	89616139	76	4	46537	-0.19182	0.57606	GBP2
ENSG00000213512	1	89597434	89641723	52	3	46549	0.38332	0.35074	GBP7
ENSG00000162654	1	89646831	89664615	13	2	46622	0.3272	0.37176	GBP4
ENSG00000154451	1	89724633	89738544	13	2	46359	-0.67953	0.7516	GBP5
ENSG00000183347	1	89829617	89852020	62	9	46513	-2.5321	0.99433	GBP6
ENSG00000197147	1	89990395	90063423	131	8	46506	-2.8647	0.99791	LRRC8B
ENSG00000171488	1	90098631	90235462	204	10	46427	-0.69195	0.75552	LRRC8C
ENSG00000271949	1	90098699	90398809	426	21	46399	-1.2304	0.89072	RP11-302M6.4
ENSG00000171492	1	90286573	90402170	101	14	46240	-0.97691	0.83569	LRRC8D
ENSG00000162664	1	90460671	90501090	17	2	46532	-0.63696	0.73793	ZNF326
ENSG00000143032	1	91177096	91182794	5	2	46337	-0.75778	0.77571	BARHL2
ENSG00000122482	1	91380859	91487829	132	6	46536	-2.2693	0.98838	ZNF644
ENSG00000162669	1	91726323	91870426	269	13	46523	0.63299	0.26337	HFM1
ENSG00000097046	1	91966408	91991321	25	3	46549	-1.2459	0.8936	CDC7
ENSG00000069702	1	92145902	92371892	580	43	46337	-2.4838	0.9935	TGFBR3
ENSG00000137948	1	92414928	92479983	143	10	46555	-0.86225	0.80572	BRDT
ENSG00000172031	1	92495539	92529093	35	5	46353	-0.89831	0.81549	EPHX4
ENSG00000189195	1	92545862	92613393	82	2	46238	-0.54161	0.70596	BTBD8
ENSG00000069712	1	92632542	92650280	20	1	46324	-0.46243	0.67811	KIAA1107
ENSG00000203910	1	92683497	92711370	19	2	46388	-0.9014	0.81631	C1orf146
ENSG00000174842	1	92711959	92764544	34	3	46364	-0.53291	0.70295	GLMN
ENSG00000122484	1	92764522	92867613	70	4	46589	-0.17689	0.5702	RPAP2
ENSG00000162676	1	92940319	92952433	11	2	45916	-0.69227	0.75562	GFI1
ENSG00000067208	1	92974253	93257961	323	7	46545	-0.88182	0.81106	EVI5
ENSG00000122406	1	93297582	93307481	7	2	46580	0.53954	0.29476	RPL5
ENSG00000154511	1	93307724	93427057	149	4	46477	-0.85338	0.80327	FAM69A
ENSG00000143033	1	93544792	93604638	41	6	46331	1.3675	0.085732	MTF2
ENSG00000117500	1	93615299	93646285	30	4	46551	2.7159	0.0033052	TMED5
ENSG00000122483	1	93645476	93744287	105	8	46622	2.3085	0.010486	CCDC18
ENSG00000117505	1	93811445	93835055	18	3	46646	2.5209	0.0058533	DR1
ENSG00000137942	1	93913688	94020218	48	6	46408	-1.0909	0.86233	FNBP1L
ENSG00000137936	1	94027347	94312706	391	19	46407	-1.794	0.96359	BCAR3
ENSG00000067334	1	94333373	94345474	32	3	46580	-1.3033	0.90377	DNTTIP2
ENSG00000023909	1	94350761	94374966	38	5	46476	0.10948	0.45641	GCLM
ENSG00000198691	1	94458393	94586688	275	40	46348	-1.4925	0.93222	ABCA4
ENSG00000137962	1	94614544	94740624	132	13	46346	-0.77865	0.78191	ARHGAP29
ENSG00000117528	1	94883933	94984222	37	5	46113	-0.71132	0.76156	ABCD3
ENSG00000117525	1	94994781	95007356	13	3	46014	0.30133	0.38158	F3
ENSG00000143036	1	95285898	95360802	209	28	46265	-3.2952	0.99951	SLC44A3
ENSG00000117519	1	95362507	95392834	70	13	46213	-2.5217	0.99416	CNN3
ENSG00000172339	1	95439963	95538501	127	13	46423	-0.072635	0.52895	ALG14
ENSG00000152078	1	95582894	95663163	130	14	46402	-1.1394	0.87274	TMEM56
ENSG00000271092	1	95583479	95712781	235	21	46466	-0.41283	0.66014	TMEM56-RWDD3
ENSG00000122481	1	95699711	95712781	31	6	46561	0.50579	0.3065	RWDD3
ENSG00000237435	1	96403457	96488436	191	14	46417	-3.1136	0.99908	RP11-147C23.1
ENSG00000117569	1	97187221	97289294	156	9	46523	-0.52651	0.70073	PTBP2
ENSG00000188641	1	97543299	98386605	1243	74	46353	-1.1549	0.87594	DPYD
ENSG00000162627	1	99127236	99226056	233	12	46493	0.24419	0.40354	SNX7
ENSG00000117598	1	99355806	99470588	317	24	46466	-4.8219	1	LPPR5
ENSG00000117600	1	99729509	99775146	54	7	46429	-1.5256	0.93645	LPPR4
ENSG00000099260	1	100111499	100160097	62	9	46301	-1.5128	0.93483	PALMD
ENSG00000156869	1	100174259	100232187	38	6	46352	-0.31264	0.62272	FRRS1
ENSG00000162688	1	100315640	100389579	159	9	46433	-0.84984	0.80229	AGL
ENSG00000117620	1	100435345	100492535	23	3	46599	-0.96366	0.83239	SLC35A3
ENSG00000156875	1	100503653	100548933	17	4	46521	-0.65592	0.74406	HIAT1
ENSG00000156876	1	100549119	100598511	20	4	46425	-0.53027	0.70204	SASS6
ENSG00000122435	1	100598706	100616053	3	2	46354	-1.5698	0.94177	TRMT13
ENSG00000122477	1	100614409	100643771	3	2	46256	-1.928	0.97307	LRRC39
ENSG00000137992	1	100652475	100715390	14	5	46336	-1.6133	0.94666	DBT
ENSG00000137996	1	100731763	100758325	3	1	46647	-2.2341	0.98726	RTCA
ENSG00000079335	1	100810584	100985833	101	9	46389	-0.87302	0.80867	CDC14A
ENSG00000181656	1	101003693	101007574	4	2	46009	-0.7294	0.76712	GPR88
ENSG00000162692	1	101185298	101204601	14	5	46274	-1.6603	0.95158	VCAM1
ENSG00000162694	1	101337943	101361554	21	5	46502	-1.3157	0.90586	EXTL2
ENSG00000162695	1	101361632	101447309	103	6	46539	-1.6243	0.94784	SLC30A7
ENSG00000117543	1	101455179	101491644	41	4	46483	-1.3994	0.91916	DPH5
ENSG00000269175	1	101455761	101457653	1	1	46582	-1.1922	0.8834	AC093157.1
ENSG00000170989	1	101702444	101707074	2	1	46511	-2.497	0.99374	S1PR1
ENSG00000118733	1	102268130	102462586	501	41	46441	-2.0611	0.98035	OLFM3
ENSG00000060718	1	103342023	103574052	527	20	46591	-3.3459	0.99959	COL11A1
ENSG00000185946	1	104068313	104097861	27	4	46265	-0.085164	0.53393	RNPC3
ENSG00000240038	1	104096437	104122156	19	5	46334	0.58912	0.27789	AMY2B
ENSG00000187733	1	104293028	104301312	1	1	45090	0.18912	0.425	AMY1C
ENSG00000198890	1	107599267	107601916	2	1	46467	-1.9189	0.9725	PRMT6
ENSG00000162631	1	107682629	108026080	374	53	46273	-3.587	0.99983	NTNG1
ENSG00000134215	1	108113782	108507766	867	48	46365	-0.094234	0.53754	VAV3
ENSG00000085491	1	108676658	108743471	180	12	46470	-2.4304	0.99246	SLC25A24
ENSG00000196427	1	108765963	108786689	3	1	45966	-0.31906	0.62516	NBPF4
ENSG00000186086	1	108918421	109013624	3	1	45955	-0.62534	0.73413	NBPF6
ENSG00000162636	1	109102711	109187522	28	4	46355	-1.6747	0.953	FAM102B
ENSG00000162639	1	109190912	109204148	6	2	45939	-1.2599	0.89615	HENMT1
ENSG00000134186	1	109234945	109244425	1	1	46685	-0.70662	0.7601	PRPF38B
ENSG00000143107	1	109255279	109285365	29	8	45831	-0.75166	0.77387	FNDC7
ENSG00000116266	1	109289296	109352148	189	8	46610	-0.18318	0.57267	STXBP3
ENSG00000162641	1	109358520	109506106	326	19	46342	-1.7235	0.9576	AKNAD1
ENSG00000121957	1	109417972	109477167	68	9	46567	-2.4698	0.99324	GPSM2
ENSG00000121940	1	109472130	109506111	64	10	46206	-1.9454	0.97414	CLCC1
ENSG00000085433	1	109512836	109584850	126	7	46377	-1.8565	0.96831	WDR47
ENSG00000197780	1	109605108	109618624	32	6	45924	-0.90031	0.81602	TAF13
ENSG00000215717	1	109632425	109639556	16	3	46404	-1.0085	0.8434	TMEM167B
ENSG00000179902	1	109648573	109656479	5	2	46582	-0.76201	0.77697	C1orf194
ENSG00000116299	1	109656301	109749401	200	21	46411	-0.74536	0.77197	KIAA1324
ENSG00000031698	1	109756540	109780791	20	5	46365	-1.0272	0.84784	SARS
ENSG00000143126	1	109792641	109818372	51	8	46389	-0.69019	0.75496	CELSR2
ENSG00000134222	1	109822178	109825808	2	1	45827	-0.86989	0.80782	PSRC1
ENSG00000221986	1	109834987	109849663	20	5	46491	-2.7727	0.99722	MYBPHL
ENSG00000134243	1	109852192	109940573	40	3	46538	-2.1985	0.98604	SORT1
ENSG00000143106	1	109941653	109969062	16	2	46535	-1.8102	0.96486	PSMA5
ENSG00000143028	1	110009180	110024759	21	2	46476	-3.048	0.99885	SYPL2
ENSG00000162650	1	110026101	110035426	6	2	46445	-2.178	0.9853	ATXN7L2
ENSG00000174151	1	110036674	110045554	4	1	46224	-2.3894	0.99156	CYB561D1
ENSG00000181754	1	110046797	110052360	6	2	46240	-3.1424	0.99916	AMIGO1
ENSG00000156097	1	110082494	110091028	4	1	46544	-0.87035	0.80795	GPR61
ENSG00000065135	1	110091233	110136975	35	5	46563	-0.93952	0.82627	GNAI3
ENSG00000134183	1	110145889	110155679	9	2	46560	-0.76734	0.77856	GNAT2
ENSG00000116337	1	110158726	110174673	16	4	46491	-3.2152	0.99935	AMPD2
ENSG00000168765	1	110198703	110208118	14	3	46493	-0.54287	0.70639	GSTM4
ENSG00000213366	1	110210644	110252171	18	6	46133	-2.313	0.98964	GSTM2
ENSG00000134184	1	110230436	110251661	3	2	46006	-1.8609	0.96862	GSTM1
ENSG00000134201	1	110254864	110318050	79	12	46405	-2.0674	0.98065	GSTM5
ENSG00000134202	1	110276554	110284384	6	2	46547	-1.8495	0.9678	GSTM3
ENSG00000198758	1	110292702	110306649	21	5	46336	-1.6251	0.94793	EPS8L3
ENSG00000184371	1	110452864	110473614	13	5	46245	-0.59219	0.72314	CSF1
ENSG00000168710	1	110527308	110566357	11	3	46276	-0.91403	0.81965	AHCYL1
ENSG00000143093	1	110574199	110617263	36	3	46295	-3.8036	0.99993	STRIP1
ENSG00000156150	1	110602616	110613322	15	2	46176	-3.7284	0.9999	ALX3
ENSG00000186150	1	110655062	110656569	1	1	46387	-1.4325	0.924	UBL4B
ENSG00000197106	1	110693108	110744824	60	8	46350	-1.5583	0.94042	SLC6A17
ENSG00000116396	1	110753965	110825722	172	14	46279	-1.6816	0.95367	KCNC4
ENSG00000162775	1	110881128	110889299	9	2	46651	-1.578	0.94272	RBM15
ENSG00000168679	1	110905470	110933704	50	7	46572	-1.7255	0.95778	SLC16A4
ENSG00000134248	1	110943871	110950564	13	3	46662	-1.1141	0.86739	LAMTOR5
ENSG00000143125	1	110993822	110999976	13	3	46295	-1.5262	0.93652	PROK1
ENSG00000143105	1	111059839	111061797	4	2	46673	0.25637	0.39883	KCNA10
ENSG00000177301	1	111136202	111174096	24	5	46231	-1.1063	0.8657	KCNA2
ENSG00000177272	1	111214310	111217655	2	1	46226	-0.47987	0.68434	KCNA3
ENSG00000143119	1	111415775	111442550	27	5	45574	-0.066915	0.52668	CD53
ENSG00000121931	1	111489807	111506701	13	3	46425	-1.1732	0.87963	LRIF1
ENSG00000156171	1	111659955	111682838	43	5	46483	-1.1712	0.87925	DRAM2
ENSG00000134255	1	111682249	111727724	40	6	46361	-0.7513	0.77376	CEPT1
ENSG00000162777	1	111729796	111747157	30	8	46421	-2.5261	0.99423	DENND2D
ENSG00000064886	1	111743393	111786062	113	13	46444	-3.1369	0.99915	CHI3L2
ENSG00000134216	1	111833484	111863188	159	12	46437	-0.79942	0.78798	CHIA
ENSG00000173947	1	111888910	111895635	23	3	46588	-0.41402	0.66057	PIFO
ENSG00000085465	1	111956936	111970399	20	3	46504	-3.0773	0.99896	OVGP1
ENSG00000116455	1	111982512	111991998	8	2	46648	-2.5234	0.99419	WDR77
ENSG00000116459	1	111991486	112005395	14	2	46578	-3.4676	0.99974	ATP5F1
ENSG00000143110	1	112016414	112021134	3	1	46041	-0.23641	0.59344	C1orf162
ENSG00000121933	1	112025970	112106584	147	21	46303	-3.3613	0.99961	ADORA3
ENSG00000116473	1	112084840	112259313	370	26	46477	-0.7818	0.78284	RAP1A
ENSG00000197852	1	112223252	112298446	183	23	46433	-0.99351	0.83977	FAM212B
ENSG00000064703	1	112297867	112310638	35	4	46647	-1.665	0.95205	DDX20
ENSG00000171385	1	112313284	112531777	434	52	46244	-0.066422	0.52648	KCND3
ENSG00000143079	1	112938803	113006078	47	4	46592	-1.4645	0.92847	CTTNBP2NL
ENSG00000134245	1	113009163	113072787	84	13	46185	-0.55562	0.71076	WNT2B
ENSG00000007341	1	113066140	113163447	109	4	46582	-0.044056	0.51757	ST7L
ENSG00000116489	1	113161795	113214241	42	4	46569	-0.63459	0.73715	CAPZA1
ENSG00000155363	1	113215763	113243368	37	4	46596	-1.3245	0.90733	MOV10
ENSG00000155366	1	113243728	113250056	14	4	46117	-2.166	0.98484	RHOC
ENSG00000271810	1	113245236	113254055	16	4	46047	-2.3057	0.98944	RP11-426L16.10
ENSG00000155367	1	113252616	113258099	4	2	46655	-0.52112	0.69886	PPM1J
ENSG00000184599	1	113263041	113269857	14	3	45502	-1.1085	0.86617	FAM19A3
ENSG00000155380	1	113454469	113499635	29	4	46553	-0.48561	0.68638	SLC16A1
ENSG00000198799	1	113615831	113674882	31	4	46299	-0.75051	0.77353	LRIG2
ENSG00000081026	1	113933371	114228545	325	20	46505	-0.36919	0.64401	MAGI3
ENSG00000116793	1	114239453	114302111	60	6	46535	-0.036067	0.51439	PHTF1
ENSG00000081019	1	114304454	114355098	34	5	46458	-0.69239	0.75565	RSBN1
ENSG00000134242	1	114356433	114414381	55	5	46418	-0.76312	0.7773	PTPN22
ENSG00000188761	1	114420790	114430169	4	1	46243	-1.8663	0.969	BCL2L15
ENSG00000134262	1	114437370	114447823	4	2	46612	-1.6596	0.9515	AP4B1
ENSG00000118655	1	114447763	114456708	3	1	46188	1.3223	0.093036	DCLRE1B
ENSG00000163349	1	114471814	114520426	33	3	46444	0.46474	0.32106	HIPK1
ENSG00000116774	1	114522063	114524876	2	1	45791	-1.9481	0.9743	OLFML3
ENSG00000134207	1	114631913	114696541	197	38	46227	-3.7895	0.99992	SYT6
ENSG00000197323	1	114935399	115053781	108	7	46605	-1.7415	0.9592	TRIM33
ENSG00000116752	1	115110178	115124260	6	2	46667	0.51486	0.30333	BCAS2
ENSG00000175984	1	115125469	115213043	59	7	46542	-0.44378	0.6714	DENND2C
ENSG00000116748	1	115215719	115238239	34	5	46493	0.58856	0.27808	AMPD1
ENSG00000213281	1	115247090	115259515	1	1	46614	-0.31205	0.6225	NRAS
ENSG00000009307	1	115259534	115301297	44	4	46609	-0.1393	0.55539	CSDE1
ENSG00000052723	1	115312100	115323306	4	2	45835	-1.4889	0.93175	SIKE1
ENSG00000198765	1	115397424	115537991	193	10	46617	0.69997	0.24197	SYCP1
ENSG00000134200	1	115572415	115576941	18	2	46607	1.051	0.14663	TSHB
ENSG00000134198	1	115590632	115632121	117	13	45941	-0.54555	0.70731	TSPAN2
ENSG00000134259	1	115828539	115880857	75	13	46339	-3.2729	0.99947	NGF
ENSG00000173218	1	116184574	116240845	142	20	46263	-0.79708	0.7873	VANGL1
ENSG00000118729	1	116242628	116311402	206	14	46423	0.010242	0.49591	CASQ2
ENSG00000177551	1	116378998	116386538	11	2	46623	0.11027	0.4561	NHLH2
ENSG00000163393	1	116519119	116612675	68	8	46545	1.1421	0.12671	SLC22A15
ENSG00000173212	1	116654376	116677861	22	5	46405	1.0911	0.13763	MAB21L3
ENSG00000163399	1	116915290	116952883	4	2	46483	-0.61501	0.73073	ATP1A1
ENSG00000269279	1	116915890	116926718	3	2	46508	-0.41449	0.66074	AL136376.1
ENSG00000116815	1	117057157	117113661	16	3	46173	-0.61655	0.73123	CD58
ENSG00000143061	1	117117031	117210375	48	8	45769	-0.0028483	0.50114	IGSF3
ENSG00000203864	1	117236734	117249225	4	2	45628	-1.7413	0.95918	C1orf137
ENSG00000116824	1	117297007	117311850	16	4	46569	-1.0854	0.86114	CD2
ENSG00000134247	1	117452679	117532980	119	13	46436	-2.3849	0.99146	PTGFRN
ENSG00000134256	1	117544382	117579167	49	10	46222	-2.0412	0.97938	CD101
ENSG00000116830	1	117602925	117650075	50	9	46467	-0.77559	0.78101	TTF2
ENSG00000134253	1	117653682	117665209	11	2	46640	0.048307	0.48074	TRIM45
ENSG00000134258	1	117686209	117753556	86	11	46355	0.35037	0.36303	VTCN1
ENSG00000198162	1	117910071	118071494	390	17	46624	1.3113	0.094886	MAN1A2
ENSG00000183508	1	118148556	118170994	64	6	46479	-0.6863	0.75374	FAM46C
ENSG00000196505	1	118406107	118472253	9	2	46523	-1.6542	0.95096	GDAP2
ENSG00000065183	1	118472343	118509165	13	1	46544	-1.302	0.90354	WDR3
ENSG00000155761	1	118496484	118727846	229	8	46560	-0.61145	0.72955	SPAG17
ENSG00000092607	1	119425669	119532179	197	20	46476	-1.403	0.91969	TBX15
ENSG00000116874	1	119573839	119683294	185	13	46540	-2.9319	0.99832	WARS2
ENSG00000116882	1	119911402	119936753	29	5	46605	0.69223	0.2444	HAO2
ENSG00000203859	1	119957554	119965658	14	3	46360	1.1294	0.12937	HSD3B2
ENSG00000203857	1	120049821	120057681	4	1	45866	-1.8018	0.96421	HSD3B1
ENSG00000143067	1	120162045	120190396	47	6	46115	-1.44	0.92507	ZNF697
ENSG00000092621	1	120202421	120286838	130	13	46132	-4.5768	1	PHGDH
ENSG00000134240	1	120290619	120311528	43	6	46159	-3.1011	0.99904	HMGCS2
ENSG00000134193	1	120336641	120354283	40	5	46319	-3.2426	0.99941	REG4
ENSG00000134250	1	120454176	120612240	6	2	46314	0.5846	0.27941	NOTCH2
ENSG00000178104	1	144836157	145076186	2	1	46685	-0.021371	0.50853	PDE4DIP
ENSG00000117289	1	145438469	145442635	1	1	46350	0.063963	0.4745	TXNIP
ENSG00000121851	1	145456236	145470388	1	1	46685	0.22317	0.4117	POLR3GL
ENSG00000152022	1	145477085	145501669	2	1	46276	-0.31397	0.62323	LIX1L
ENSG00000131795	1	145507598	145513536	1	1	45849	-1.0232	0.8469	RBM8A
ENSG00000131779	1	145516252	145523730	1	1	45850	-0.59477	0.724	PEX11B
ENSG00000143127	1	145524891	145543868	14	3	46656	-0.72127	0.76463	ITGA10
ENSG00000198483	1	145549230	145568526	26	3	46294	-2.1846	0.98554	ANKRD35
ENSG00000186364	1	145586115	145589439	3	1	45849	0.11549	0.45403	NUDT17
ENSG00000186141	1	145592605	145611025	15	2	46633	-2.2854	0.98885	POLR3C
ENSG00000121848	1	145611036	145696218	104	5	46503	-1.8006	0.96411	RNF115
ENSG00000117281	1	145695798	145715614	21	2	46398	-1.704	0.95581	CD160
ENSG00000174827	1	145726918	145764074	4	2	46659	-1.9508	0.97446	PDZK1
ENSG00000131791	1	146626685	146644129	14	2	46535	-0.46393	0.67865	PRKAB2
ENSG00000131781	1	146646930	146714700	99	10	46555	-2.9707	0.99851	FMO5
ENSG00000131778	1	146714291	146767443	138	10	46638	-1.6523	0.95076	CHD1L
ENSG00000116128	1	147013182	147098017	50	12	46331	-4.3475	0.99999	BCL9
ENSG00000162836	1	147101453	147142618	60	5	46476	-2.2913	0.98903	ACP6
ENSG00000143140	1	147228332	147245484	39	5	46269	-0.17316	0.56874	GJA5
ENSG00000121634	1	147374946	147381393	7	2	45918	0.44775	0.32717	GJA8
ENSG00000150337	1	149754227	149764074	6	1	46151	2.7254	0.0032114	FCGR1A
ENSG00000203814	1	149754245	149783928	19	2	46165	2.4089	0.008001	HIST2H2BF
ENSG00000184678	1	149856010	149858232	2	1	46583	1.686	0.045895	HIST2H2BE
ENSG00000178096	1	149859440	149872351	19	1	46590	1.7232	0.042427	BOLA1
ENSG00000159164	1	149874870	149889434	8	2	46359	2.3	0.010724	SV2A
ENSG00000143368	1	149895209	149900236	9	1	46664	2.6214	0.0043779	SF3B4
ENSG00000014914	1	149900543	149908791	10	1	46641	2.4664	0.0068246	MTMR11
ENSG00000163113	1	149909705	149982625	31	2	46600	2.1076	0.017535	OTUD7B
ENSG00000136631	1	150039369	150117505	36	3	46581	-0.26381	0.60404	VPS45
ENSG00000023902	1	150121373	150136916	15	2	46494	-0.74421	0.77163	PLEKHO1
ENSG00000143401	1	150190717	150208504	17	3	46138	0.066477	0.4735	ANP32E
ENSG00000118298	1	150229554	150237478	3	2	45881	1.2267	0.10997	CA14
ENSG00000117362	1	150237804	150241980	2	1	46277	-2.0372	0.97918	APH1A
ENSG00000118292	1	150240600	150253327	12	3	46227	-0.10175	0.54052	C1orf54
ENSG00000159208	1	150254953	150259505	3	2	46282	1.2409	0.10731	C1orf51
ENSG00000187145	1	150266289	150281414	28	6	46620	-0.40756	0.6582	MRPS21
ENSG00000117360	1	150293925	150325671	73	7	46632	-1.4882	0.93165	PRPF3
ENSG00000163125	1	150335567	150449042	292	10	46629	-1.018	0.84566	RPRD2
ENSG00000143374	1	150459887	150480078	47	5	46505	-0.81641	0.79287	TARS2
ENSG00000143369	1	150480538	150486265	9	3	46548	-1.045	0.85198	ECM1
ENSG00000143382	1	150521884	150533413	7	2	46210	-0.29312	0.61529	ADAMTSL4
ENSG00000143384	1	150547032	150552066	2	1	46623	-2.835	0.99771	MCL1
ENSG00000143420	1	150573327	150602088	22	3	46282	-2.051	0.97987	ENSA
ENSG00000143457	1	150618701	150669630	92	3	46641	-1.3207	0.9067	GOLPH3L
ENSG00000143452	1	150670536	150693364	51	2	46591	-1.1054	0.8655	HORMAD1
ENSG00000163131	1	150702672	150738433	41	3	46618	-0.42531	0.66469	CTSS
ENSG00000143387	1	150768684	150780799	9	2	46538	-0.037709	0.51504	CTSK
ENSG00000143437	1	150782181	150849244	58	4	46475	0.11466	0.45436	ARNT
ENSG00000143379	1	150898739	150937213	41	5	46622	-0.66402	0.74666	SETDB1
ENSG00000143418	1	150933059	150947479	18	2	46606	-0.55248	0.70969	CERS2
ENSG00000143412	1	150954493	150968110	19	5	46557	0.86734	0.19288	ANXA9
ENSG00000143409	1	150969025	150980851	8	2	46445	2.0467	0.020341	FAM63A
ENSG00000143363	1	150980896	151008189	45	8	46289	-0.23176	0.59164	PRUNE
ENSG00000163141	1	151009046	151020076	12	2	46469	0.10098	0.45978	BNIPL
ENSG00000143443	1	151020216	151024462	1	1	46602	0.65884	0.255	C1orf56
ENSG00000197622	1	151023447	151042801	10	2	46485	0.53951	0.29477	CDC42SE1
ENSG00000213190	1	151030234	151040970	6	1	46548	0.32141	0.37395	MLLT11
ENSG00000143458	1	151043054	151098018	45	5	46619	0.15315	0.43914	GABPB2
ENSG00000143434	1	151104161	151119104	15	3	46561	-0.057416	0.52289	SEMA6C
ENSG00000163156	1	151129140	151142773	4	2	46087	-1.9385	0.97372	SCNM1
ENSG00000163155	1	151132224	151138424	3	2	46225	-1.5061	0.93398	LYSMD1
ENSG00000163157	1	151142462	151148760	1	1	46221	0.88529	0.188	TMOD4
ENSG00000163159	1	151142463	151167797	7	2	46175	-0.75892	0.77605	VPS72
ENSG00000143398	1	151170425	151222012	44	4	46535	-1.7564	0.96049	PIP5K1A
ENSG00000159352	1	151227179	151239955	14	2	46413	-1.2287	0.89041	PSMD4
ENSG00000232671	1	151252500	151254405	2	1	46658	0.42903	0.33395	RP11-126K1.2
ENSG00000143373	1	151254094	151264656	5	1	46603	0.24671	0.40257	ZNF687
ENSG00000143393	1	151264273	151300191	22	2	46582	-0.27984	0.6102	PI4KB
ENSG00000143390	1	151313116	151319833	2	1	46085	-2.1262	0.98326	RFX5
ENSG00000143416	1	151336778	151345209	6	3	46163	-2.2659	0.98827	SELENBP1
ENSG00000159377	1	151372010	151374420	1	1	46685	-0.20906	0.5828	PSMB4
ENSG00000143442	1	151375200	151431941	34	2	46610	-0.08409	0.53351	POGZ
ENSG00000143375	1	151482986	151511168	4	2	46618	-1.977	0.97598	CGN
ENSG00000143367	1	151512781	151556059	27	6	46400	-2.3264	0.99	TUFT1
ENSG00000143376	1	151584541	151671567	48	5	46462	-0.96328	0.8323	SNX27
ENSG00000159409	1	151674880	151689290	15	3	46460	-1.1112	0.86676	CELF3
ENSG00000240510	1	151682909	151702070	17	4	46464	-3.015	0.99872	AL589765.1
ENSG00000178796	1	151682909	151702281	17	4	46464	-3.015	0.99872	RIIAD1
ENSG00000143436	1	151732119	151736040	11	2	46605	-0.71441	0.76251	MRPL9
ENSG00000143450	1	151735445	151743808	19	3	46455	-0.8964	0.81498	OAZ3
ENSG00000182134	1	151742583	151763892	37	4	46555	0.06768	0.47302	TDRKH
ENSG00000213171	1	151772740	151778630	5	1	45746	0.54048	0.29443	LINGO4
ENSG00000143365	1	151778547	151804348	43	8	45997	-1.33	0.90824	RORC
ENSG00000225556	1	151810295	151813033	4	1	45510	-1.6552	0.95105	C2CD4D
ENSG00000196407	1	151819739	151826173	10	2	46579	-1.3678	0.91431	THEM5
ENSG00000159445	1	151846060	151882284	59	3	46611	-0.1625	0.56455	THEM4
ENSG00000197747	1	151955391	151966866	12	3	46554	-1.6018	0.9454	S100A10
ENSG00000163191	1	152004982	152020383	8	2	46472	-0.050866	0.52028	S100A11
ENSG00000182898	1	152056620	152061540	1	1	46308	0.47526	0.3173	TCHHL1
ENSG00000159450	1	152078793	152086556	6	2	46681	-0.84573	0.80115	TCHH
ENSG00000215853	1	152126071	152131704	5	2	46662	0.66662	0.25251	RPTN
ENSG00000197915	1	152184558	152196669	21	2	46637	-1.6814	0.95365	HRNR
ENSG00000143631	1	152274651	152297679	1	1	45977	-1.7542	0.9603	FLG
ENSG00000143520	1	152321211	152332482	10	2	46682	-2.029	0.97877	FLG2
ENSG00000143536	1	152381719	152386739	5	1	46614	-1.3903	0.91778	CRNN
ENSG00000169509	1	152486978	152488486	4	2	46682	0.40867	0.34139	CRCT1
ENSG00000185966	1	152538130	152539248	1	1	45637	-0.11809	0.547	LCE3E
ENSG00000163202	1	152551857	152552980	2	1	46613	0.16326	0.43516	LCE3D
ENSG00000187223	1	152635872	152637135	2	1	46636	-1.5797	0.94291	LCE2D
ENSG00000159455	1	152647771	152659877	26	3	46663	-0.4873	0.68698	LCE2B
ENSG00000187173	1	152670840	152671918	1	1	46679	-0.61918	0.7321	LCE2A
ENSG00000187170	1	152680636	152681967	1	1	46550	-1.61	0.9463	LCE4A
ENSG00000198854	1	152691998	152692905	6	1	46685	-1.3436	0.91046	C1orf68
ENSG00000203786	1	152730506	152734529	7	2	46669	-2.8758	0.99799	KPRP
ENSG00000240386	1	152748848	152749445	2	1	46349	-1.1567	0.8763	LCE1F
ENSG00000186226	1	152758690	152760902	7	2	46406	-1.2535	0.89498	LCE1E
ENSG00000197084	1	152777311	152779107	12	2	46413	-2.6263	0.99568	LCE1C
ENSG00000163206	1	152850793	152857523	1	1	46685	-1.778	0.9623	SMCP
ENSG00000163207	1	152881021	152884362	1	1	46662	-1.544	0.9387	IVL
ENSG00000184148	1	152943142	152945050	1	1	46685	0.7002	0.2419	SPRR4
ENSG00000169474	1	152956557	152958289	6	1	46680	0.087826	0.46501	SPRR1A
ENSG00000163209	1	152974223	152976332	19	1	46564	0.32748	0.37165	SPRR3
ENSG00000169469	1	153003678	153005376	17	1	46494	1.2471	0.10617	SPRR1B
ENSG00000163216	1	153012201	153014407	5	1	46680	1.3762	0.084386	SPRR2D
ENSG00000241794	1	153028589	153030013	1	1	46533	-0.62039	0.7325	SPRR2A
ENSG00000196805	1	153042700	153113927	72	8	46322	0.081468	0.46753	SPRR2B
ENSG00000203785	1	153065611	153078660	6	2	46114	-1.319	0.90641	SPRR2E
ENSG00000159516	1	153122058	153123345	4	1	46629	-1.2852	0.90064	SPRR2G
ENSG00000203784	1	153175919	153177596	1	1	46685	-1.1397	0.8728	LELP1
ENSG00000203783	1	153190060	153191793	4	1	45106	-1.6795	0.95347	PRR9
ENSG00000203782	1	153232176	153234598	5	2	46547	0.46806	0.31987	LOR
ENSG00000159527	1	153270338	153283194	23	3	46194	-1.4299	0.92362	PGLYRP3
ENSG00000163218	1	153302596	153321316	67	4	46580	-0.97953	0.83634	PGLYRP4
ENSG00000163221	1	153346184	153348125	1	1	46374	-0.15325	0.5609	S100A12
ENSG00000143546	1	153362508	153363664	2	1	46635	-0.98143	0.83681	S100A8
ENSG00000184330	1	153389000	153395701	5	1	46012	-1.9162	0.97233	S100A7A
ENSG00000197364	1	153409534	153412425	6	2	46653	-2.4212	0.99227	S100A7L2
ENSG00000143556	1	153430220	153433177	5	2	46550	-1.6483	0.95036	S100A7
ENSG00000197956	1	153507075	153508720	1	1	46382	0.21111	0.4164	S100A6
ENSG00000196420	1	153509623	153514241	3	1	46357	0.19971	0.42085	S100A5
ENSG00000196154	1	153516089	153522612	2	1	46685	-1.2043	0.88576	S100A4
ENSG00000188015	1	153519805	153521848	1	1	46685	-0.39316	0.6529	S100A3
ENSG00000196754	1	153533584	153540366	1	1	46685	-0.69095	0.7552	S100A2
ENSG00000188643	1	153579362	153585621	1	1	44994	0.22369	0.4115	S100A16
ENSG00000189334	1	153586731	153589462	2	1	46675	0.21373	0.41538	S100A14
ENSG00000189171	1	153591263	153606568	19	2	46081	0.25278	0.40022	S100A13
ENSG00000160678	1	153600402	153604513	7	2	45775	0.29872	0.38258	S100A1
ENSG00000160679	1	153606525	153618782	17	1	46244	0.62114	0.26725	CHTOP
ENSG00000143553	1	153631130	153634306	1	1	46493	1.5169	0.06465	SNAPIN
ENSG00000143621	1	153634512	153643524	3	1	46537	0.286	0.38744	ILF2
ENSG00000169418	1	153651113	153666468	9	2	46360	-1.2257	0.88984	NPR1
ENSG00000143624	1	153700543	153746555	21	4	46458	-1.4835	0.93104	INTS3
ENSG00000143554	1	153746830	153752633	1	1	46685	-0.15553	0.5618	SLC27A3
ENSG00000143614	1	153777201	153895451	147	8	46612	-0.1023	0.54074	GATAD2B
ENSG00000198837	1	153901977	153919172	16	2	46621	-0.04514	0.518	DENND4B
ENSG00000160741	1	153920145	153931101	9	1	46406	0.15861	0.43699	CRTC2
ENSG00000143570	1	153931575	153940188	9	3	46656	-0.077731	0.53098	SLC39A1
ENSG00000143578	1	153940010	153946839	8	2	46569	-0.18	0.57142	CREB3L4
ENSG00000143543	1	153946745	153950164	1	1	46454	0.12364	0.4508	JTB
ENSG00000143545	1	153954127	153958834	2	1	46132	-0.22235	0.58798	RAB13
ENSG00000177954	1	153963235	153964626	2	1	46189	-0.17503	0.56947	RPS27
ENSG00000143552	1	153965161	154127592	167	8	46415	0.5502	0.29109	NUP210L
ENSG00000143549	1	154127784	154167124	39	5	46558	-0.56216	0.713	TPM3
ENSG00000163263	1	154171848	154178809	2	1	46620	-2.1875	0.98565	C1orf189
ENSG00000143612	1	154179182	154193104	9	2	46652	-1.1723	0.87946	C1orf43
ENSG00000143569	1	154192655	154243986	57	5	46588	-1.2841	0.90045	UBAP2L
ENSG00000143575	1	154244987	154248351	2	1	46675	-0.94877	0.82863	HAX1
ENSG00000143595	1	154293566	154297801	6	2	46603	-0.58338	0.72018	AQP10
ENSG00000143515	1	154298029	154323783	43	6	46607	-0.33607	0.63159	ATP8B2
ENSG00000160712	1	154377669	154441926	83	7	46361	-1.6075	0.94603	IL6R
ENSG00000169291	1	154442248	154474589	22	3	46412	-3.0851	0.99898	SHE
ENSG00000163239	1	154474695	154520623	120	6	46550	-2.3602	0.99087	TDRD10
ENSG00000160714	1	154521053	154531504	8	2	46422	-0.8434	0.8005	UBE2Q1
ENSG00000160716	1	154540257	154552502	12	3	46465	-0.81436	0.79228	CHRNB2
ENSG00000160710	1	154554538	154600475	65	6	46564	0.68358	0.24712	ADAR
ENSG00000143603	1	154669931	154842756	326	51	46245	-0.64774	0.74142	KCNN3
ENSG00000163344	1	154897210	154909467	2	1	46328	-0.28776	0.61323	PMVK
ENSG00000163346	1	154916552	154928599	3	1	46006	-0.20133	0.57978	PBXIP1
ENSG00000160691	1	154934774	154946871	1	1	46652	1.428	0.07665	SHC1
ENSG00000160688	1	154955814	154965587	1	1	46666	1.226	0.1101	FLAD1
ENSG00000160685	1	154975127	154990998	12	4	45812	-1.4896	0.93183	ZBTB7B
ENSG00000163354	1	154990996	155006257	16	3	46048	-1.1341	0.87162	DCST2
ENSG00000163357	1	155006300	155023406	16	3	46364	-2.2143	0.98659	DCST1
ENSG00000143537	1	155023042	155035252	11	3	46448	-3.8273	0.99994	ADAM15
ENSG00000243364	1	155036207	155042029	3	1	46501	-0.63716	0.73799	EFNA4
ENSG00000251246	1	155036224	155059283	22	4	46411	-0.88384	0.81161	EFNA3
ENSG00000143590	1	155036224	155060014	23	4	46416	-0.92626	0.82284	EFNA3
ENSG00000169242	1	155099936	155107333	8	2	46479	-0.62111	0.73274	EFNA1
ENSG00000169241	1	155107820	155111329	1	1	46649	-0.20906	0.5828	SLC50A1
ENSG00000163463	1	155141884	155145951	6	1	46616	-0.53243	0.70279	KRTCAP2
ENSG00000273088	1	155141885	155159748	14	3	46511	-1.1008	0.86452	RP11-201K10.3
ENSG00000163462	1	155145873	155157447	6	1	46395	-0.99913	0.84113	TRIM46
ENSG00000185499	1	155158300	155162707	2	1	46597	0.1672	0.43361	MUC1
ENSG00000169231	1	155165379	155178842	10	2	46597	-0.37768	0.64717	THBS3
ENSG00000173171	1	155178490	155183615	3	1	46525	0.15133	0.43986	MTX1
ENSG00000177628	1	155204243	155214490	12	1	46585	0.24383	0.40368	GBA
ENSG00000160767	1	155216996	155225274	1	1	46598	-1.5701	0.9418	FAM189B
ENSG00000176444	1	155232659	155248282	2	1	46635	-1.2826	0.90019	CLK2
ENSG00000143630	1	155247374	155259639	9	1	46593	-1.4238	0.92275	HCN3
ENSG00000143627	1	155259630	155271225	4	1	46583	-1.311	0.90507	PKLR
ENSG00000160752	1	155278539	155290457	7	1	46447	-2.6583	0.99607	FDPS
ENSG00000160753	1	155290687	155300905	1	1	46596	0.038361	0.4847	RUSC1
ENSG00000116539	1	155305059	155532598	67	3	46436	-0.73824	0.76982	ASH1L
ENSG00000125459	1	155579979	155718153	39	2	46414	-1.8038	0.96437	MSTO1
ENSG00000163374	1	155629237	155658791	10	1	46571	-1.3591	0.91295	YY1AP1
ENSG00000132676	1	155657751	155708801	11	2	46372	-2.2841	0.98882	DAP3
ENSG00000116580	1	155719508	155829191	25	3	46517	-1.658	0.95134	GON4L
ENSG00000132718	1	155829300	155854990	4	2	46478	-1.5213	0.93591	SYT11
ENSG00000143622	1	155867599	155881195	8	1	46464	-3.1205	0.9991	RIT1
ENSG00000132680	1	155882834	155904191	6	2	46445	-1.4828	0.93094	KIAA0907
ENSG00000116584	1	155916630	155976861	26	4	46361	-1.4552	0.9272	ARHGEF2
ENSG00000163479	1	155978839	155990750	4	2	46267	-2.0487	0.97975	SSR2
ENSG00000160803	1	156005092	156023585	12	3	46499	-2.3021	0.98934	UBQLN4
ENSG00000116586	1	156024543	156028301	2	1	46416	-0.53715	0.70442	LAMTOR2
ENSG00000132698	1	156030951	156040295	2	1	46509	-1.4267	0.92316	RAB25
ENSG00000254726	1	156041804	156051789	5	2	45552	-0.98097	0.8367	MEX3A
ENSG00000160789	1	156052364	156109880	29	6	46097	-2.9335	0.99832	LMNA
ENSG00000196189	1	156117157	156147543	32	5	46130	-1.5928	0.9444	SEMA4A
ENSG00000160785	1	156163880	156182587	6	2	46136	-1.7654	0.96125	SLC25A44
ENSG00000260238	1	156182773	156213123	48	3	46369	-1.4207	0.92229	PMF1-BGLAP
ENSG00000160783	1	156182784	156212874	48	3	46369	-1.4207	0.92229	PMF1
ENSG00000242252	1	156211753	156213112	1	1	46121	-0.71923	0.764	BGLAP
ENSG00000160781	1	156213206	156217881	5	2	46048	1.0105	0.15612	PAQR6
ENSG00000198952	1	156219015	156252620	71	6	46491	-0.85603	0.80401	SMG5
ENSG00000163472	1	156252726	156262976	14	2	46683	-2.004	0.97746	TMEM79
ENSG00000198715	1	156259880	156265463	9	2	46681	-1.6067	0.94593	C1orf85
ENSG00000189030	1	156268415	156269428	1	1	46684	-1.4909	0.932	VHLL
ENSG00000163468	1	156278759	156337664	93	5	46595	-2.0301	0.97883	CCT3
ENSG00000163467	1	156307105	156316786	8	2	46585	-2.444	0.99274	TSACC
ENSG00000132677	1	156339003	156355011	39	6	46486	0.57072	0.2841	RHBG
ENSG00000125462	1	156374042	156400493	8	2	46602	-0.71465	0.76259	C1orf61
ENSG00000116604	1	156433519	156470620	23	4	46439	-2.4594	0.99304	MEF2D
ENSG00000183856	1	156495197	156542396	43	4	46557	1.9647	0.024722	IQGAP3
ENSG00000187862	1	156549519	156556562	4	1	46309	1.5532	0.06019	TTC24
ENSG00000163382	1	156561554	156564091	1	1	46540	1.8695	0.03078	APOA1BP
ENSG00000160818	1	156564279	156571288	4	1	46663	1.5952	0.05533	GPATCH4
ENSG00000132702	1	156589086	156595517	4	1	46457	1.9811	0.023791	HAPLN2
ENSG00000132692	1	156611182	156629324	15	3	46283	0.87296	0.19134	BCAN
ENSG00000132688	1	156638555	156647189	15	2	46297	-0.97434	0.83506	NES
ENSG00000143319	1	156691683	156698591	6	2	46607	-0.93968	0.82631	ISG20L2
ENSG00000143303	1	156698234	156706752	8	2	46542	-1.0106	0.84389	RRNAD1
ENSG00000143314	1	156707095	156711382	2	1	46413	-1.3217	0.90687	MRPL24
ENSG00000143321	1	156711899	156736717	23	4	46566	-1.2842	0.90046	HDGF
ENSG00000143294	1	156720402	156770607	78	9	46569	-0.48251	0.68528	PRCC
ENSG00000027869	1	156776035	156786654	11	2	45923	1.023	0.15316	SH2D2A
ENSG00000198400	1	156785432	156851642	58	8	46238	0.9068	0.18226	NTRK1
ENSG00000027644	1	156809855	156828810	10	4	46174	-0.74258	0.77113	INSRR
ENSG00000187800	1	156863490	156886226	41	3	46511	-0.59149	0.7229	PEAR1
ENSG00000160838	1	156890442	156902886	21	1	46526	-0.87464	0.80912	LRRC71
ENSG00000132694	1	156904632	157015162	142	8	46565	-1.7272	0.95793	ARHGEF11
ENSG00000253831	1	157061836	157069600	11	4	46162	-2.4465	0.99279	ETV3L
ENSG00000117036	1	157090983	157108266	3	1	45910	-2.2267	0.98702	ETV3
ENSG00000143297	1	157483167	157522310	37	5	46477	-2.6941	0.99647	FCRL5
ENSG00000163518	1	157543539	157567870	29	4	46522	-1.8349	0.96674	FCRL4
ENSG00000160856	1	157644111	157670647	31	4	46491	-2.2344	0.98727	FCRL3
ENSG00000132704	1	157715523	157746922	34	3	46127	-1.9623	0.97514	FCRL2
ENSG00000163534	1	157764193	157789895	48	4	46417	-1.8226	0.96582	FCRL1
ENSG00000073754	1	157800704	157868046	136	10	46447	-0.23091	0.59131	CD5L
ENSG00000183853	1	157963063	158070052	175	33	46295	-3.5822	0.99983	KIRREL
ENSG00000158473	1	158149737	158154686	7	2	46164	-1.7502	0.95996	CD1D
ENSG00000158477	1	158223927	158228059	9	2	46587	-1.3083	0.90461	CD1A
ENSG00000158481	1	158259576	158263420	1	1	46685	0.23295	0.4079	CD1C
ENSG00000158485	1	158297741	158301321	3	1	46599	0.28718	0.38699	CD1B
ENSG00000158488	1	158323254	158327343	2	1	46193	1.2488	0.10587	CD1E
ENSG00000186306	1	158368312	158369256	6	2	46673	0.77157	0.22018	OR10T2
ENSG00000180708	1	158389718	158390656	2	1	46649	-0.47414	0.6823	OR10K2
ENSG00000173285	1	158435272	158436344	3	1	46667	0.54264	0.29369	OR10K1
ENSG00000198965	1	158449668	158450675	4	2	46682	0.47609	0.31701	OR10R2
ENSG00000197532	1	158516918	158517895	2	1	46683	-0.8071	0.7902	OR6Y1
ENSG00000186440	1	158532441	158533394	3	1	46585	1.5538	0.060112	OR6P1
ENSG00000186400	1	158548709	158549689	5	1	46682	1.5876	0.056193	OR10X1
ENSG00000198967	1	158576229	158577170	2	1	46685	-1.3289	0.90805	OR10Z1
ENSG00000163554	1	158580496	158656488	135	10	46411	-0.35152	0.6374	SPTA1
ENSG00000203757	1	158686958	158687953	3	1	46685	-1.1237	0.86943	OR6K3
ENSG00000180433	1	158724510	158725681	2	1	46643	-0.95059	0.82909	OR6K6
ENSG00000197403	1	158735466	158736492	6	2	46665	-2.702	0.99655	OR6N1
ENSG00000188340	1	158746472	158747425	2	1	46601	-1.861	0.96863	OR6N2
ENSG00000163563	1	158801107	158819296	30	4	46293	-2.2879	0.98893	MNDA
ENSG00000163564	1	158900586	158946844	72	6	46440	-0.58299	0.72005	PYHIN1
ENSG00000163565	1	158969758	159024945	48	6	46509	2.1509	0.015741	IFI16
ENSG00000163568	1	159032274	159116886	58	9	46436	0.73714	0.23052	AIM2
ENSG00000162706	1	159141399	159173103	33	5	46216	-2.4333	0.99252	CADM3
ENSG00000213088	1	159173097	159176290	8	3	46099	-1.9348	0.97349	DARC
ENSG00000179639	1	159259504	159278014	9	3	46535	2.078	0.018855	FCER1A
ENSG00000196266	1	159283460	159284449	2	1	46685	0.24447	0.40343	OR10J3
ENSG00000196184	1	159409512	159410600	3	2	46685	-1.4597	0.92781	OR10J1
ENSG00000184155	1	159504793	159505842	1	1	46685	-0.89273	0.814	OR10J5
ENSG00000132703	1	159557615	159558655	1	1	46650	-0.67197	0.7492	APCS
ENSG00000132693	1	159682079	159684379	3	1	46623	-1.8234	0.96588	CRP
ENSG00000181036	1	159770301	159786041	22	2	46486	-1.0937	0.86297	FCRL6
ENSG00000158714	1	159796540	159807039	11	2	46198	-1.34	0.90988	SLAMF8
ENSG00000188004	1	159804264	159825137	29	7	46258	-2.8209	0.99761	C1orf204
ENSG00000243284	1	159824106	159832447	15	4	46236	-1.4992	0.93309	VSIG8
ENSG00000256029	1	159827690	159842843	23	2	46235	-1.2333	0.89126	RP11-190A12.7
ENSG00000213085	1	159842154	159869953	30	5	46567	-0.76522	0.77793	CCDC19
ENSG00000158710	1	159887897	159895522	6	2	46010	-0.42015	0.66281	TAGLN2
ENSG00000085552	1	159896829	159915386	27	5	46448	-1.7738	0.96195	IGSF9
ENSG00000162723	1	159921282	159924044	2	1	46465	-1.7672	0.9614	SLAMF9
ENSG00000143315	1	159997462	160001783	3	2	46554	-1.1252	0.86974	PIGM
ENSG00000177807	1	160007257	160040038	39	6	46036	-1.6353	0.949	KCNJ10
ENSG00000162728	1	160051360	160060353	16	4	46232	-2.8367	0.99772	KCNJ9
ENSG00000162729	1	160061130	160068733	12	3	46305	-2.7704	0.9972	IGSF8
ENSG00000018625	1	160085549	160113381	69	12	46382	-2.4046	0.99191	ATP1A2
ENSG00000132681	1	160121360	160156767	70	16	46119	0.071882	0.47135	ATP1A4
ENSG00000143318	1	160160285	160171676	7	2	46160	-1.3666	0.91413	CASQ1
ENSG00000132716	1	160185505	160254920	48	3	46539	-0.98698	0.83817	DCAF8
ENSG00000258465	1	160187254	160254920	47	3	46561	-0.92745	0.82315	DCAF8
ENSG00000162735	1	160246602	160256138	3	1	46666	-0.99875	0.84104	PEX19
ENSG00000122218	1	160259063	160313190	40	4	46571	-1.5006	0.93328	COPA
ENSG00000162736	1	160313062	160328742	20	5	46108	-0.5823	0.71982	NCSTN
ENSG00000171786	1	160336857	160342638	7	2	45622	-0.11777	0.54688	NHLH1
ENSG00000162738	1	160370376	160398468	35	5	46457	-1.1558	0.87613	VANGL2
ENSG00000162739	1	160454820	160493052	30	7	46319	-1.9833	0.97633	SLAMF6
ENSG00000066294	1	160510885	160549306	32	2	46483	-0.80972	0.79095	CD84
ENSG00000117090	1	160577890	160617085	36	7	46237	-2.7572	0.99708	SLAMF1
ENSG00000117091	1	160648536	160681641	89	8	46052	-3.4673	0.99974	CD48
ENSG00000026751	1	160709037	160724611	22	3	46410	-3.0344	0.99879	SLAMF7
ENSG00000122224	1	160765864	160798051	68	5	46473	-3.2638	0.99945	LY9
ENSG00000122223	1	160799950	160832692	58	4	46458	-2.9176	0.99824	CD244
ENSG00000179914	1	160846329	160854960	11	1	46606	0.63092	0.26405	ITLN1
ENSG00000158764	1	160914815	160924589	14	2	46382	0.69882	0.24233	ITLN2
ENSG00000158769	1	160965001	160991138	59	4	46566	-0.093329	0.53718	F11R
ENSG00000270149	1	160967747	161008752	70	5	46506	0.44624	0.32771	RP11-544M22.13
ENSG00000215845	1	161007421	161008780	1	1	46685	-0.33742	0.6321	TSTD1
ENSG00000158773	1	161009041	161015767	9	2	46597	2.004	0.022537	USF1
ENSG00000186517	1	161016736	161039760	19	4	46433	1.748	0.04023	ARHGAP30
ENSG00000268154	1	161035655	161035943	1	1	46169	0.92417	0.1777	AL591806.1
ENSG00000143217	1	161040785	161059389	25	4	46465	0.63389	0.26308	PVRL4
ENSG00000162755	1	161068151	161070136	2	1	46266	-0.88859	0.81289	KLHDC9
ENSG00000143256	1	161070346	161087901	23	2	46536	-2.0514	0.97988	PFDN2
ENSG00000158793	1	161087876	161095235	6	2	46600	-2.7123	0.99666	NIT1
ENSG00000158796	1	161090764	161102478	7	2	46643	-2.121	0.98304	DEDD
ENSG00000143222	1	161122566	161128646	6	2	46649	-2.3261	0.98999	UFC1
ENSG00000143258	1	161129240	161135513	2	1	46675	-0.3887	0.65125	USP21
ENSG00000143224	1	161136200	161147803	13	3	46638	-1.8924	0.97078	PPOX
ENSG00000158850	1	161141100	161147287	7	2	46622	-1.465	0.92854	B4GALT3
ENSG00000158859	1	161154098	161168846	20	5	46571	0.098535	0.46075	ADAMTS4
ENSG00000158864	1	161166894	161184185	20	5	46611	-0.3794	0.6478	NDUFS2
ENSG00000158869	1	161185024	161190489	11	4	46060	0.69178	0.24454	FCER1G
ENSG00000268387	1	161190160	161192296	10	3	45975	-0.40482	0.6572	AL590714.1
ENSG00000158874	1	161192082	161193421	2	1	46389	-0.45525	0.67554	APOA2
ENSG00000158882	1	161195793	161200408	2	1	46008	-0.43176	0.66704	TOMM40L
ENSG00000143257	1	161199456	161208092	20	4	46374	-0.22407	0.58865	NR1I3
ENSG00000248485	1	161228517	161255240	82	7	46290	-0.45734	0.67629	PCP4L1
ENSG00000158887	1	161274525	161279762	8	3	45402	1.5483	0.060772	MPZ
ENSG00000143252	1	161284047	161332984	197	5	46624	-1.0713	0.85798	SDHC
ENSG00000188931	1	161334521	161337664	15	1	46682	-1.2168	0.88817	C1orf192
ENSG00000143226	1	161475220	161493803	49	7	46009	0.35747	0.36037	FCGR2A
ENSG00000173110	1	161494036	161496681	9	3	46250	-1.1325	0.87129	HSPA6
ENSG00000203747	1	161511549	161600917	48	8	45485	-2.0478	0.97971	FCGR3A
ENSG00000072694	1	161551101	161648444	39	6	45374	-0.02455	0.50979	FCGR2B
ENSG00000162747	1	161592986	161601753	2	1	45245	0.25654	0.39877	FCGR3B
ENSG00000132185	1	161676762	161684142	11	3	46487	0.19522	0.42261	FCRLA
ENSG00000162746	1	161691353	161697933	14	2	46584	-1.0285	0.84814	FCRLB
ENSG00000081721	1	161719548	161727028	2	1	46681	-1.2953	0.90239	DUSP12
ENSG00000118217	1	161736084	161933860	68	5	46490	-2.5526	0.99465	ATF6
ENSG00000162745	1	161952982	161993644	75	11	46243	0.15097	0.44	OLFML2B
ENSG00000198929	1	162039564	162353321	477	43	46375	-2.0167	0.97814	NOS1AP
ENSG00000254706	1	162335197	162351905	28	10	46214	-1.5924	0.94435	RP11-565P22.6
ENSG00000239887	1	162336698	162356600	44	12	46132	-2.3242	0.98994	C1orf226
ENSG00000171722	1	162342993	162346660	8	3	46025	-1.8313	0.96648	C1orf111
ENSG00000198574	1	162365056	162381928	52	6	46302	-1.4017	0.9195	SH2D1B
ENSG00000152332	1	162467041	162499419	67	2	46467	0.55966	0.28786	UHMK1
ENSG00000117143	1	162531323	162569627	49	6	46230	-0.9845	0.83757	UAP1
ENSG00000162733	1	162601163	162757190	119	14	46364	-1.5141	0.93499	DDR2
ENSG00000132196	1	162760492	162782607	20	5	45829	-0.53921	0.70513	HSD17B7
ENSG00000185860	1	162794248	162838605	91	12	46373	1.2456	0.10645	C1orf110
ENSG00000117152	1	163038565	163046592	10	3	46490	-0.036165	0.51442	RGS4
ENSG00000143248	1	163080911	163291577	621	31	46487	-2.0706	0.9808	RGS5
ENSG00000143228	1	163236366	163325554	324	19	46610	0.11156	0.45559	NUF2
ENSG00000185630	1	164524821	164868533	495	61	46211	-1.1898	0.88294	PBX1
ENSG00000162761	1	165171104	165325952	392	36	46310	-1.5242	0.93627	LMX1A
ENSG00000143171	1	165370159	165414433	116	16	46228	-1.8265	0.96611	RXRG
ENSG00000162763	1	165513244	165533198	42	7	46545	-0.51019	0.69504	LRRC52
ENSG00000143198	1	165600098	165631033	72	12	46405	0.35337	0.3619	MGST3
ENSG00000143149	1	165631453	165668100	128	11	46293	-1.1913	0.88324	ALDH9A1
ENSG00000143183	1	165696032	165796992	128	14	46277	-0.4471	0.6726	TMCO1
ENSG00000143179	1	165796768	165880855	103	13	46155	-1.4262	0.9231	UCK2
ENSG00000188859	1	166026674	166136206	135	13	46479	-2.7597	0.99711	FAM78B
ENSG00000267884	1	166026679	166028709	5	2	46606	-0.32118	0.62596	AL626787.1
ENSG00000143157	1	166808681	166825581	19	3	46196	1.5215	0.064065	POGK
ENSG00000152382	1	166825747	166845564	45	2	46110	1.334	0.091099	TADA1
ENSG00000143195	1	166882443	166944719	44	6	46480	-2.4143	0.99212	ILDR2
ENSG00000143194	1	166958346	166991451	41	4	46452	-1.4461	0.92592	MAEL
ENSG00000143167	1	167022073	167059868	77	10	46229	-3.4624	0.99973	GPA33
ENSG00000198842	1	167063282	167098402	90	10	46457	-0.62428	0.73378	DUSP27
ENSG00000143190	1	167190066	167396582	91	6	46380	-0.79373	0.78632	POU2F1
ENSG00000198821	1	167399877	167487847	103	24	46198	-2.0797	0.98123	CD247
ENSG00000143162	1	167498914	167523004	102	14	46365	2.2749	0.011457	CREG1
ENSG00000198771	1	167599330	167675486	173	31	46260	-0.59054	0.72259	RCSD1
ENSG00000197965	1	167690429	167761156	126	16	46237	0.75907	0.2239	MPZL1
ENSG00000143199	1	167778625	167883453	241	34	46219	-2.7977	0.99743	ADCY10
ENSG00000143158	1	167885967	167906278	12	1	46671	-0.52843	0.7014	MPC2
ENSG00000143164	1	167905021	168045081	105	3	46595	-0.64138	0.73936	DCAF6
ENSG00000143147	1	168053997	168106821	71	7	46407	-1.0996	0.86425	GPR161
ENSG00000143155	1	168148171	168169950	15	2	46579	-0.017103	0.50682	TIPRL
ENSG00000213064	1	168195176	168222263	26	3	46357	1.0001	0.15863	SFT2D2
ENSG00000143178	1	168250278	168283664	43	6	46012	-1.4599	0.92784	TBX19
ENSG00000143185	1	168510003	168513235	9	3	46222	-2.3461	0.99051	XCL2
ENSG00000143184	1	168545711	168551315	10	2	45353	-0.9706	0.83413	XCL1
ENSG00000143196	1	168664697	168698502	88	10	46434	-2.0025	0.97738	DPT
ENSG00000143153	1	169074935	169101960	70	10	46357	-4.5687	1	ATP1B1
ENSG00000143156	1	169101769	169337205	593	11	46530	-1.2534	0.89497	NME7
ENSG00000117475	1	169337208	169365778	57	5	46614	-1.5509	0.93954	BLZF1
ENSG00000117477	1	169364108	169429907	129	9	46568	-0.7386	0.76993	CCDC181
ENSG00000117479	1	169433147	169455241	24	7	45935	0.61391	0.26964	SLC19A2
ENSG00000198734	1	169483404	169555826	229	19	46603	-0.6869	0.75393	F5
ENSG00000174175	1	169558087	169599431	66	11	46569	-0.78121	0.78266	SELP
ENSG00000000460	1	169631245	169823221	715	21	46505	0.77274	0.21984	C1orf112
ENSG00000188404	1	169659808	169680839	64	7	46611	0.54989	0.2912	SELL
ENSG00000007908	1	169691781	169733846	231	9	46559	1.1461	0.12588	SELE
ENSG00000171806	1	169761670	169764107	6	3	46643	0.24797	0.40208	METTL18
ENSG00000000457	1	169818772	169863408	142	11	46497	0.62304	0.26663	SCYL3
ENSG00000075945	1	169890467	170054349	437	9	46497	0.94871	0.17138	KIFAP3
ENSG00000203740	1	170115142	170136931	33	5	46518	-2.2658	0.98827	METTL11B
ENSG00000120370	1	170501270	170522587	11	3	46370	0.18375	0.42711	GORAB
ENSG00000116132	1	170631869	170708560	99	13	46204	-3.38	0.99964	PRRX1
ENSG00000117501	1	170904612	171033906	347	16	46375	-2.5159	0.99406	MROH9
ENSG00000007933	1	171060018	171086959	63	6	46596	-1.7993	0.96401	FMO3
ENSG00000117507	1	171106879	171130707	78	5	46472	-1.0607	0.8556	FMO6P
ENSG00000094963	1	171154347	171181822	87	8	46654	-2.1145	0.98277	FMO2
ENSG00000010932	1	171217638	171255117	28	7	46530	-3.0431	0.99883	FMO1
ENSG00000076258	1	171283347	171311223	22	5	46387	-1.7506	0.95999	FMO4
ENSG00000117523	1	171454651	171562650	231	12	46550	-0.20927	0.58288	PRRC2C
ENSG00000034971	1	171604557	171621823	56	7	46413	-1.508	0.93422	MYOC
ENSG00000117533	1	171669300	171711387	97	7	46580	-0.039802	0.51587	VAMP4
ENSG00000010165	1	171750788	171783163	94	6	46632	-0.79767	0.78747	METTL13
ENSG00000197959	1	171810621	172387606	848	37	46482	-2.5414	0.99448	DNM3
ENSG00000135845	1	172339329	172413230	51	9	46388	-0.78072	0.78252	PIGC
ENSG00000180999	1	172389828	172437971	68	6	46440	-0.74999	0.77337	C1orf105
ENSG00000094975	1	172501489	172580971	90	9	46576	-0.069632	0.52776	SUCO
ENSG00000117560	1	172628154	172636014	6	2	46496	-1.2086	0.88659	FASLG
ENSG00000120337	1	173009100	173020103	6	2	46147	-1.8157	0.96529	TNFSF18
ENSG00000117586	1	173152873	173176452	30	5	46388	-1.2926	0.90193	TNFSF4
ENSG00000117592	1	173446405	173457946	3	1	46615	-2.3389	0.99033	PRDX6
ENSG00000162753	1	173469603	173572233	62	6	46452	-2.04	0.97933	SLC9C2
ENSG00000183831	1	173578700	173639001	25	5	46381	0.90805	0.18193	ANKRD45
ENSG00000076321	1	173684080	173755840	46	4	46482	0.48133	0.31514	KLHL20
ENSG00000120334	1	173768688	173793858	15	2	46573	-0.76727	0.77854	CENPL
ENSG00000117593	1	173793641	173827684	24	4	46556	-0.58224	0.7198	DARS2
ENSG00000185278	1	173837220	173872687	66	7	46558	2.1716	0.014943	ZBTB37
ENSG00000117601	1	173872947	173886516	15	3	46517	2.2303	0.012863	SERPINC1
ENSG00000135870	1	173900352	173991435	51	5	46558	2.0825	0.01865	RC3H1
ENSG00000152061	1	174128548	174964445	652	14	46512	1.8438	0.032605	RABGAP1L
ENSG00000116161	1	174968300	174980851	7	2	46565	2.2562	0.012028	CACYBP
ENSG00000120333	1	174979925	174992561	14	3	46451	1.2887	0.098752	MRPS14
ENSG00000120332	1	175036994	175117202	230	18	46466	-0.41698	0.66165	TNN
ENSG00000235750	1	175126123	175162135	72	6	46506	-1.4366	0.92459	KIAA0040
ENSG00000116147	1	175284330	175712906	797	63	46350	-1.9489	0.97435	TNR
ENSG00000143207	1	175913967	176176629	327	13	46601	1.377	0.084257	RFWD2
ENSG00000116183	1	176432307	176814735	537	23	46485	1.3151	0.094236	PAPPA2
ENSG00000152092	1	176826438	177134109	338	24	46290	-2.9852	0.99858	ASTN1
ENSG00000198797	1	177140633	177251558	117	11	46424	-1.5269	0.9366	BRINP2
ENSG00000120341	1	177893091	177953438	149	21	46463	-2.1595	0.98459	SEC16B
ENSG00000075391	1	178062864	178448644	278	9	46551	-1.4008	0.91936	RASAL2
ENSG00000240021	1	178482212	178517734	62	6	46508	-0.53652	0.7042	TEX35
ENSG00000213057	1	178511887	178518024	13	2	46574	-0.68761	0.75415	C1orf220
ENSG00000184909	1	178511950	178517579	10	2	46602	-0.66134	0.7458	C1ORF220
ENSG00000116191	1	178694300	178889238	138	9	46577	-1.5778	0.94269	RALGPS2
ENSG00000116194	1	178818840	178840187	12	4	46606	-1.6893	0.95442	ANGPTL1
ENSG00000116199	1	178994939	179045697	129	11	46543	1.4692	0.070886	FAM20B
ENSG00000186283	1	179050512	179067158	40	9	46370	0.94716	0.17178	TOR3A
ENSG00000143322	1	179068462	179198819	224	11	46558	1.3823	0.083434	ABL2
ENSG00000057252	1	179262925	179327815	243	15	46529	1.7147	0.043202	SOAT1
ENSG00000162779	1	179334855	179523870	1061	17	46545	1.6348	0.051045	AXDND1
ENSG00000269064	1	179443716	179457805	120	8	46613	0.87755	0.19009	AL160286.1
ENSG00000116218	1	179519674	179545087	94	11	46298	0.51937	0.30175	NPHS2
ENSG00000162782	1	179560748	179660407	226	11	46507	-0.5809	0.71935	TDRD5
ENSG00000143340	1	179712298	179785333	161	18	46210	-2.9261	0.99828	FAM163A
ENSG00000169905	1	179809102	179846938	48	6	46605	-0.1193	0.54748	TOR1AIP2
ENSG00000143337	1	179851177	179894135	68	6	46616	-1.8779	0.9698	TOR1AIP1
ENSG00000135837	1	179923873	180084015	200	6	46599	-1.6014	0.94536	CEP350
ENSG00000116260	1	180123969	180173165	97	5	46543	-0.32476	0.62732	QSOX1
ENSG00000121454	1	180199421	180249380	131	20	46296	-0.18616	0.57384	LHX4
ENSG00000135847	1	180244515	180472089	272	13	46566	-1.7892	0.9632	ACBD6
ENSG00000143324	1	180601140	180859387	300	11	46498	-0.9877	0.83835	XPR1
ENSG00000135835	1	180882290	180920750	68	14	46168	-0.56423	0.7137	KIAA1614
ENSG00000234237	1	180941695	180949868	10	1	46435	0.56409	0.28635	AL162431.1
ENSG00000135823	1	180941861	180992047	64	4	46506	0.16303	0.43525	STX6
ENSG00000153029	1	181003067	181031074	49	8	46482	0.7875	0.2155	MR1
ENSG00000162783	1	181057638	181059977	3	1	45887	-0.60097	0.72607	IER5
ENSG00000198216	1	181382238	181777219	618	50	46419	-2.5743	0.99498	CACNA1E
ENSG00000179930	1	182023705	182030847	5	1	46667	0.18992	0.42469	ZNF648
ENSG00000135821	1	182350839	182361341	20	3	46175	-1.0999	0.86431	GLUL
ENSG00000203730	1	182367252	182369751	7	2	46669	-2.124	0.98317	TEDDM1
ENSG00000121446	1	182419256	182529734	320	13	46556	-3.319	0.99955	RGSL1
ENSG00000135828	1	182542769	182558391	17	4	46162	-2.42	0.99224	RNASEL
ENSG00000143333	1	182567758	182573543	4	1	46454	-3.062	0.9989	RGS16
ENSG00000135824	1	182615239	182653711	31	3	46522	-0.75669	0.77538	RGS8
ENSG00000135838	1	182758428	182799519	18	4	46616	0.36202	0.35867	NPL
ENSG00000135829	1	182808504	182856886	20	2	46661	-0.50575	0.69348	DHX9
ENSG00000157060	1	182869000	182922660	26	3	46614	-0.73872	0.76996	SHCBP1L
ENSG00000135862	1	182992595	183114727	272	6	46588	0.80398	0.2107	LAMC1
ENSG00000058085	1	183155373	183214035	153	9	46253	0.22116	0.41248	LAMC2
ENSG00000157064	1	183217372	183387737	345	17	46254	0.94278	0.1729	NMNAT2
ENSG00000116698	1	183441351	183567381	150	16	46486	-0.66171	0.74592	SMG7
ENSG00000116701	1	183524698	183560011	60	10	46432	-0.29	0.61409	NCF2
ENSG00000162704	1	183592401	183604892	67	2	46647	-1.2637	0.89684	ARPC5
ENSG00000143344	1	183605220	183897665	609	30	46521	-1.866	0.96898	RGL1
ENSG00000173627	1	183615541	183622451	35	2	46631	-1.8087	0.96475	APOBEC4
ENSG00000198756	1	183898796	184006863	233	29	46385	-3.69	0.99989	COLGALT2
ENSG00000198860	1	184020811	184043346	17	4	46357	-0.82711	0.79591	TSEN15
ENSG00000116667	1	184356192	184598154	310	20	46361	-1.1664	0.87828	C1orf21
ENSG00000116406	1	184659365	184724047	60	4	46272	0.65143	0.25739	EDEM3
ENSG00000135842	1	184759858	184943682	228	17	46283	-0.038771	0.51546	FAM129A
ENSG00000121481	1	185014496	185071740	39	6	46520	-1.4927	0.93225	RNF2
ENSG00000121486	1	185087220	185126204	53	3	46636	-1.2262	0.88993	TRMT1L
ENSG00000116668	1	185126212	185260897	91	5	46278	-0.55778	0.7115	SWT1
ENSG00000116679	1	185265520	185286461	7	2	46062	-1.2368	0.89191	IVNS1ABP
ENSG00000143341	1	185703683	186160085	195	14	46415	-0.96039	0.83157	HMCN1
ENSG00000116690	1	186265405	186283694	25	4	46231	-1.7663	0.96133	PRG4
ENSG00000047410	1	186280784	186344825	119	9	46566	-1.7881	0.96312	TPR
ENSG00000157181	1	186344890	186390510	63	7	46606	-1.3302	0.90827	C1orf27
ENSG00000116703	1	186412698	186430254	15	3	46456	-3.0029	0.99866	PDC
ENSG00000073756	1	186640923	186649559	4	2	46482	-2.1436	0.98397	PTGS2
ENSG00000116711	1	186798085	186958113	190	24	46311	-4.2285	0.99999	PLA2G4A
ENSG00000162670	1	190066792	190446759	477	21	46420	-3.4973	0.99977	BRINP3
ENSG00000150681	1	192127587	192154945	7	2	46098	-0.72328	0.76525	RGS18
ENSG00000253148	1	192286122	192336415	59	5	46323	-0.037193	0.51483	RGS21
ENSG00000090104	1	192544857	192549161	2	1	46411	-1.078	0.85948	RGS1
ENSG00000127074	1	192605275	192629390	13	2	45706	-1.2911	0.90167	RGS13
ENSG00000116741	1	192778169	192781403	2	1	46211	-0.56648	0.71447	RGS2
ENSG00000116750	1	192981380	193029237	5	2	46575	-1.2644	0.89695	UCHL5
ENSG00000116747	1	193028552	193060907	18	2	46589	-0.97696	0.83571	TROVE2
ENSG00000023572	1	193065598	193075244	6	1	46587	-1.3858	0.9171	GLRX2
ENSG00000134371	1	193091147	193223031	96	3	46580	-1.2142	0.88767	CDC73
ENSG00000162630	1	193148175	193155784	4	1	46660	-1.3226	0.90701	B3GALT2
ENSG00000162687	1	196194909	196578355	240	11	46461	-0.21662	0.58575	KCNT2
ENSG00000000971	1	196621008	196716634	169	8	46604	-1.4177	0.92186	CFH
ENSG00000080910	1	196788898	196928356	95	10	46207	0.21517	0.41482	CFHR2
ENSG00000134365	1	196819371	196888102	38	6	46251	-0.98017	0.8365	CFHR4
ENSG00000134389	1	196946667	196978804	18	2	46624	-0.39793	0.65466	CFHR5
ENSG00000143278	1	197008321	197036397	2	1	46675	-1.4294	0.92355	F13B
ENSG00000066279	1	197053258	197115824	5	2	46455	0.53342	0.29687	ASPM
ENSG00000177888	1	197122810	197169672	13	5	46475	-1.4115	0.92095	ZBTB41
ENSG00000134376	1	197170592	197447585	205	20	46476	0.29497	0.38401	CRB1
ENSG00000213047	1	197473878	197744826	227	9	46552	1.2224	0.11079	DENND1B
ENSG00000203724	1	197871777	197876497	2	1	45546	1.5264	0.063449	C1orf53
ENSG00000143355	1	197881037	197904608	15	3	46271	0.93433	0.17507	LHX9
ENSG00000151414	1	198126093	198291550	269	10	46583	-0.10734	0.54274	NEK7
ENSG00000151418	1	198492352	198510075	16	3	46620	-2.0534	0.97998	ATP6V1G3
ENSG00000081237	1	198607801	198726545	167	17	46403	-2.1801	0.98538	PTPRC
ENSG00000116833	1	199996730	200146552	328	28	46333	-3.6291	0.99986	NR5A2
ENSG00000162702	1	200374068	200379184	1	1	46392	-0.6332	0.7367	ZNF281
ENSG00000118193	1	200520628	200589862	105	9	46539	0.15138	0.43984	KIF14
ENSG00000118197	1	200593024	200639097	59	8	46493	-0.88584	0.81215	DDX59
ENSG00000118200	1	200708686	200829832	158	12	46437	-1.8773	0.96976	CAMSAP2
ENSG00000170128	1	200842083	200843306	2	1	45580	-0.63618	0.73767	GPR25
ENSG00000163362	1	200860176	200884863	44	7	46170	-0.39968	0.6553	C1orf106
ENSG00000116852	1	200938520	200992828	80	7	46453	-0.34401	0.63458	KIF21B
ENSG00000081248	1	201008642	201081694	122	26	46317	-3.5313	0.99979	CACNA1S
ENSG00000232237	1	201083081	201096312	12	3	46532	-3.3339	0.99957	ASCL5
ENSG00000116857	1	201103900	201140702	105	14	46344	-1.4327	0.92403	TMEM9
ENSG00000163395	1	201159953	201198080	96	14	46460	-1.2266	0.89	IGFN1
ENSG00000081277	1	201252580	201302121	103	10	46459	-2.1754	0.9852	PKP1
ENSG00000118194	1	201328136	201346890	46	6	46650	-1.84	0.96712	TNNT2
ENSG00000159166	1	201342372	201368736	36	7	46440	-2.3416	0.9904	LAD1
ENSG00000159173	1	201373625	201398994	22	6	46241	-1.5352	0.93763	TNNI1
ENSG00000174307	1	201434620	201438365	5	3	45838	-0.16477	0.56544	PHLDA3
ENSG00000159176	1	201452658	201478584	37	6	46177	-0.68656	0.75382	CSRP1
ENSG00000134369	1	201592411	201796102	290	27	46313	0.12496	0.45028	NAV1
ENSG00000198700	1	201798269	201853422	67	8	46554	-0.73616	0.76918	IPO9
ENSG00000198892	1	201857808	201861434	4	2	46662	1.3483	0.088784	SHISA4
ENSG00000163431	1	201865580	201915715	86	11	46376	-1.5063	0.93401	LMOD1
ENSG00000134375	1	201924619	201939789	36	6	46290	-0.65523	0.74384	TIMM17A
ENSG00000176393	1	201951500	201975275	93	9	46278	-0.35545	0.63887	RNPEP
ENSG00000163435	1	201977073	201986316	12	4	45928	0.48809	0.31274	ELF3
ENSG00000170075	1	202091986	202102720	20	6	46233	-3.6037	0.99984	GPR37L1
ENSG00000143862	1	202102532	202113869	11	2	46247	-2.073	0.98091	ARL8A
ENSG00000143851	1	202116141	202130716	12	4	45951	-2.6012	0.99536	PTPN7
ENSG00000133067	1	202163029	202288909	189	17	46312	-1.9709	0.97563	LGR6
ENSG00000077152	1	202300785	202311108	7	2	46670	-2.2036	0.98622	UBE2T
ENSG00000077157	1	202317827	202561834	84	8	46520	-1.5933	0.94446	PPP1R12B
ENSG00000143858	1	202559724	202679545	165	20	46315	-1.3123	0.90529	SYT2
ENSG00000117139	1	202696526	202778598	73	10	46495	-2.086	0.98151	KDM5B
ENSG00000184774	1	202789394	202796353	21	2	46618	-2.0333	0.97899	RP11-480I12.4
ENSG00000183155	1	202848085	202858263	20	3	46457	-0.34645	0.6355	RABIF
ENSG00000117153	1	202860228	202897764	67	4	46610	-0.72413	0.76551	KLHL12
ENSG00000159346	1	202909951	202927700	28	4	46537	-1.2774	0.89927	ADIPOR1
ENSG00000159348	1	202930997	202936408	4	1	46667	-1.2307	0.89079	CYB5R1
ENSG00000163444	1	202976514	202993976	22	3	46486	-2.2205	0.98681	TMEM183A
ENSG00000143847	1	202995626	203047868	135	15	46406	0.032118	0.48719	PPFIA4
ENSG00000163485	1	203059782	203136533	84	8	46247	-0.18485	0.57333	ADORA1
ENSG00000133055	1	203136939	203144941	13	3	46310	1.1165	0.13211	MYBPH
ENSG00000133048	1	203148059	203155877	4	1	46148	0.14689	0.44161	CHI3L1
ENSG00000133063	1	203181955	203242769	84	13	46301	-2.2272	0.98703	CHIT1
ENSG00000159388	1	203274619	203278730	3	1	46614	1.107	0.13415	BTG2
ENSG00000122176	1	203309756	203320617	14	4	46113	-3.5399	0.9998	FMOD
ENSG00000188783	1	203444956	203460480	30	4	46410	0.40163	0.34398	PRELP
ENSG00000188770	1	203463271	203477992	32	4	46425	0.070167	0.47203	OPTC
ENSG00000058668	1	203595689	203713209	164	15	46298	-1.6961	0.95507	ATP2B4
ENSG00000122188	1	203734304	203745361	20	2	46267	-1.5568	0.94024	LAX1
ENSG00000058673	1	203764782	203823252	151	9	46396	-1.2154	0.88789	ZC3H11A
ENSG00000257315	1	203765437	203769686	7	2	46353	-1.2095	0.88676	ZBED6
ENSG00000182004	1	203830731	203839678	33	4	46625	-3.0126	0.9987	SNRPE
ENSG00000143842	1	204042243	204096863	98	21	46130	-2.4623	0.9931	SOX13
ENSG00000143845	1	204100190	204121307	29	10	46167	-0.27455	0.60817	ETNK2
ENSG00000143839	1	204123944	204135465	28	5	46368	-1.8726	0.96944	REN
ENSG00000170498	1	204159469	204165614	21	3	46266	-0.94016	0.82643	KISS1
ENSG00000174567	1	204167288	204183220	19	4	46453	-3.0534	0.99887	GOLT1A
ENSG00000143850	1	204187979	204346793	342	19	46469	-3.185	0.99928	PLEKHA6
ENSG00000158615	1	204372515	204380919	3	1	46560	-2.1987	0.98605	PPP1R15B
ENSG00000133056	1	204391756	204463852	83	6	46442	0.3722	0.35487	PIK3C2B
ENSG00000198625	1	204485511	204542871	20	3	46566	-0.35519	0.63878	MDM4
ENSG00000170382	1	204586298	204654861	104	14	46211	-0.7174	0.76344	LRRN2
ENSG00000163531	1	204797779	204991950	218	30	46152	-0.06859	0.52734	NFASC
ENSG00000184144	1	205012325	205047627	42	8	46458	0.52933	0.29829	CNTN2
ENSG00000117222	1	205055270	205091143	19	3	46580	1.0821	0.1396	RBBP5
ENSG00000133059	1	205111632	205180727	46	5	46610	1.3059	0.095799	DSTYK
ENSG00000133069	1	205197304	205242471	22	5	46384	-0.077944	0.53106	TMCC2
ENSG00000163545	1	205271187	205290883	29	6	46325	-2.4673	0.99319	NUAK2
ENSG00000162873	1	205305220	205326218	72	9	46129	-2.9462	0.99839	KLHDC8A
ENSG00000186007	1	205350506	205425082	148	12	46110	-1.2437	0.8932	LEMD1
ENSG00000117266	1	205473723	205501921	78	18	46247	-1.0132	0.84451	CDK18
ENSG00000174514	1	205538013	205572046	89	12	46427	-1.1758	0.88017	MFSD4
ENSG00000158711	1	205577071	205601090	33	4	46439	0.22913	0.40938	ELK4
ENSG00000158715	1	205626979	205649587	17	5	46509	0.3087	0.37877	SLC45A3
ENSG00000069275	1	205681947	205719404	31	5	46563	-0.26656	0.60509	NUCKS1
ENSG00000268313	1	205682497	205684153	2	1	46487	0.17512	0.43049	AC119673.1
ENSG00000117280	1	205737114	205744588	13	3	46576	-1.643	0.94981	RAB7L1
ENSG00000133065	1	205758221	205782876	17	4	46525	-0.79266	0.78601	SLC41A1
ENSG00000162877	1	205797150	205819260	29	8	46467	-0.17097	0.56787	PM20D1
ENSG00000174502	1	205882176	205912588	84	11	46276	1.6228	0.052319	SLC26A9
ENSG00000198049	1	206223976	206231639	11	2	46375	-0.91096	0.81884	AVPR1B
ENSG00000196533	1	206238872	206288647	31	2	46387	-1.8629	0.96876	C1orf186
ENSG00000196188	1	206317459	206332104	9	1	45723	-1.4034	0.91976	CTSE
ENSG00000163486	1	206516200	206637783	61	7	46487	-1.8171	0.9654	SRGAP2
ENSG00000143466	1	206643791	206670223	36	8	46118	-0.40992	0.65907	IKBKE
ENSG00000162888	1	206664449	206671061	12	2	46381	-2.8861	0.99805	C1orf147
ENSG00000136653	1	206680879	206762616	132	17	46199	-1.9347	0.97349	RASSF5
ENSG00000143486	1	206744620	206785904	82	12	46011	-0.65604	0.7441	EIF2D
ENSG00000143479	1	206808881	206857764	74	8	46226	-1.6093	0.94623	DYRK3
ENSG00000162889	1	206858289	206907628	59	8	46464	-1.6597	0.95151	MAPKAPK2
ENSG00000136634	1	206940947	206945839	10	3	46571	-1.5341	0.9375	IL10
ENSG00000142224	1	206972215	207016324	85	10	46433	1.4768	0.069862	IL19
ENSG00000162891	1	207038699	207042568	4	2	46257	-0.49654	0.69024	IL20
ENSG00000162892	1	207070788	207077484	10	1	46577	-2.3993	0.99179	IL24
ENSG00000162894	1	207077731	207096592	14	2	46327	-2.529	0.99428	FAIM3
ENSG00000162896	1	207101863	207119811	10	2	46527	-1.3801	0.91623	PIGR
ENSG00000162897	1	207131310	207143970	25	2	46633	-2.0084	0.9777	FCAMR
ENSG00000182795	1	207191866	207206101	4	2	46019	-0.39161	0.65233	C1orf116
ENSG00000180667	1	207217194	207226325	8	1	46502	-0.055662	0.52219	YOD1
ENSG00000123836	1	207222801	207254369	28	3	46364	-0.62438	0.73381	PFKFB2
ENSG00000123843	1	207262187	207273338	5	2	46660	-1.7493	0.95988	C4BPB
ENSG00000123838	1	207277607	207318317	34	7	46287	-0.14432	0.55738	C4BPA
ENSG00000196352	1	207494853	207534311	58	3	46559	1.4514	0.073333	CD55
ENSG00000117322	1	207627575	207663240	62	7	46467	-0.90182	0.81642	CR2
ENSG00000203710	1	207669492	207813992	109	9	46404	-0.49997	0.69145	CR1
ENSG00000197721	1	207818458	207911761	261	11	46418	-1.0736	0.85849	CR1L
ENSG00000117335	1	207925402	207968858	62	5	46521	0.47594	0.31706	CD46
ENSG00000174059	1	208057594	208084747	55	8	46344	-1.7148	0.9568	CD34
ENSG00000076356	1	208195587	208417665	407	37	46332	-2.7705	0.9972	PLXNA2
ENSG00000008118	1	209757062	209787283	80	10	46281	-1.7577	0.9606	CAMK1G
ENSG00000196878	1	209788215	209825811	72	11	46434	-3.1118	0.99907	LAMB3
ENSG00000123689	1	209848765	209849733	1	1	46305	-1.3408	0.91	G0S2
ENSG00000117594	1	209859510	209908295	44	3	46506	-2.3247	0.98996	HSD11B1
ENSG00000009790	1	209929377	209955668	29	6	46252	-3.5959	0.99984	TRAF3IP3
ENSG00000162757	1	209955661	209957904	2	1	46685	-1.5541	0.93992	C1orf74
ENSG00000117595	1	209959036	209979465	47	4	46644	-1.8778	0.96979	IRF6
ENSG00000117597	1	210001352	210030910	92	8	46471	-2.6597	0.99609	DIEXF
ENSG00000143469	1	210111538	210337636	216	9	46408	-1.7027	0.95569	SYT14
ENSG00000082497	1	210406144	210419976	3	1	46610	-1.1362	0.87206	SERTAD4
ENSG00000054392	1	210501596	210849638	932	67	46304	-2.1231	0.98313	HHAT
ENSG00000143473	1	210856555	211307457	956	55	46366	-2.5846	0.99512	KCNH1
ENSG00000117625	1	211431719	211489727	36	4	46504	0.72899	0.233	RCOR3
ENSG00000082512	1	211499957	211548288	40	7	46497	0.37904	0.35233	TRAF5
ENSG00000198570	1	211649864	211666259	26	5	46218	0.75701	0.22452	RD3
ENSG00000170385	1	211744910	211752084	8	2	46411	0.35361	0.36181	SLC30A1
ENSG00000117650	1	211836114	211848960	22	5	46536	-1.7446	0.95947	NEK2
ENSG00000123684	1	211916799	212004114	152	8	46559	-1.48	0.93057	LPGAT1
ENSG00000143493	1	212113741	212208884	80	9	46576	-2.8201	0.9976	INTS7
ENSG00000143476	1	212208919	212280742	82	7	46528	-2.6001	0.99534	DTL
ENSG00000066027	1	212458879	212535200	121	10	46493	0.83228	0.20263	PPP2R5A
ENSG00000065600	1	212537273	212588243	85	11	46385	0.16404	0.43485	TMEM206
ENSG00000117691	1	212606229	212619714	28	3	46461	-1.1243	0.86956	NENF
ENSG00000162772	1	212738676	212794119	111	16	46286	-1.4231	0.92265	ATF3
ENSG00000162771	1	212797789	212800120	4	2	46581	-2.1584	0.98455	FAM71A
ENSG00000123685	1	212859760	212873327	32	7	46321	-2.6577	0.99607	BATF3
ENSG00000117697	1	212899495	212965124	131	8	46612	-0.17688	0.5702	NSL1
ENSG00000203705	1	212965170	212989968	46	6	46643	-0.019627	0.50783	TATDN3
ENSG00000185523	1	213003483	213020991	34	6	46306	-1.0554	0.85437	C1orf227
ENSG00000162769	1	213031597	213072705	129	4	46565	-0.91276	0.81931	FLVCR1
ENSG00000143494	1	213123862	213165379	20	5	46072	0.62713	0.26529	VASH2
ENSG00000174606	1	213165524	213189168	7	1	46616	-1.1356	0.87193	ANGEL2
ENSG00000136643	1	213224589	213448116	79	3	46532	-0.57439	0.71715	RPS6KC1
ENSG00000117707	1	214156524	214214595	62	7	46156	2.4869	0.0064437	PROX1
ENSG00000143499	1	214454445	214510474	155	16	46417	-1.2838	0.90039	SMYD2
ENSG00000152104	1	214522039	214725792	446	31	46377	-2.2138	0.98658	PTPN14
ENSG00000117724	1	214776538	214837931	89	6	46592	0.28421	0.38812	CENPF
ENSG00000082482	1	215179118	215410436	395	18	46486	-2.1056	0.98238	KCNK2
ENSG00000136636	1	215740735	215795149	9	3	46486	-2.0151	0.97805	KCTD3
ENSG00000042781	1	215796236	216596738	1217	85	46353	-1.4291	0.92351	USH2A
ENSG00000196482	1	216676588	217311097	1306	103	46325	-4.5256	1	ESRRG
ENSG00000092978	1	217600334	217804424	235	26	46081	-2.778	0.99727	GPATCH2
ENSG00000162814	1	217804666	218045038	389	21	46396	-0.97799	0.83596	SPATA17
ENSG00000067533	1	218458629	218511325	28	4	46365	-1.5238	0.93622	RRP15
ENSG00000092969	1	218519577	218617961	84	11	46317	-1.7392	0.959	TGFB2
ENSG00000228208	1	218683438	218699320	43	2	46557	-0.35551	0.6389	C1orf143
ENSG00000143353	1	219347186	219386207	37	4	46638	-1.4887	0.93171	LYPLAL1
ENSG00000196660	1	219858769	220131989	566	34	46439	-3.6028	0.99984	SLC30A10
ENSG00000136628	1	220141943	220220000	222	8	46535	-2.9903	0.99861	EPRS
ENSG00000162813	1	220230824	220263804	41	7	46385	-2.4642	0.99313	BPNT1
ENSG00000067704	1	220267444	220321380	61	5	46497	-2.072	0.98087	IARS2
ENSG00000118873	1	220321635	220445796	125	8	46518	-1.6939	0.95486	RAB3GAP2
ENSG00000224867	1	220603286	220608023	9	1	46626	-0.28067	0.61052	AC096644.1
ENSG00000116141	1	220701568	220837803	54	5	46512	-1.1717	0.87934	MARK1
ENSG00000162817	1	220863187	220872499	3	2	46386	0.28521	0.38774	C1orf115
ENSG00000117791	1	220921567	220958150	12	3	46448	1.3584	0.08717	2024-03-02
ENSG00000186205	1	220960101	220987735	55	11	46362	-0.7075	0.76037	2024-03-01
ENSG00000136630	1	221051699	221058401	18	4	46602	-2.6246	0.99566	HLX
ENSG00000143507	1	221874766	221915518	49	10	46158	-2.0327	0.97896	DUSP10
ENSG00000143512	1	222695602	222721445	84	5	46446	-1.7805	0.9625	HHIPL2
ENSG00000143498	1	222731244	222763275	52	6	46541	-0.43788	0.66926	TAF1A
ENSG00000154305	1	222791428	222841354	51	5	46546	1.979	0.02391	MIA3
ENSG00000186063	1	222841355	222886552	23	4	46559	0.42443	0.33563	AIDA
ENSG00000162819	1	222885895	222908538	11	3	46590	1.2305	0.10925	BROX
ENSG00000197520	1	222910549	222924147	9	3	46564	2.6039	0.0046086	FAM177B
ENSG00000154309	1	222988406	223179337	458	28	46489	-1.747	0.95968	DISP1
ENSG00000187554	1	223282748	223316624	42	5	46191	-0.69381	0.7561	TLR5
ENSG00000143502	1	223394161	223537544	211	17	46291	-2.3443	0.99047	SUSD4
ENSG00000178395	1	223566715	223568812	7	1	46679	-1.8384	0.967	C1orf65
ENSG00000203697	1	223711349	223853436	208	18	46480	-2.8916	0.99808	CAPN8
ENSG00000162909	1	223889295	223963720	133	9	46494	-0.84806	0.8018	CAPN2
ENSG00000143514	1	223967601	224033674	80	8	46496	-0.44667	0.67244	TP53BP2
ENSG00000269358	1	224215760	224216371	1	1	46215	-0.076527	0.5305	AC138393.1
ENSG00000143756	1	224301789	224349749	93	5	46498	-3.465	0.99973	FBXO28
ENSG00000143753	1	224363458	224381143	36	6	46262	-0.47793	0.68365	DEGS1
ENSG00000143748	1	224415036	224518089	85	8	46502	-1.548	0.93918	NVL
ENSG00000143771	1	224544552	224567161	15	3	46333	-0.22166	0.58771	CNIH4
ENSG00000162923	1	224572845	224624735	32	5	46440	-0.99789	0.84083	WDR26
ENSG00000143786	1	224622362	224928251	473	28	46362	-1.2808	0.89987	CNIH3
ENSG00000185842	1	225083964	225586996	874	19	46548	-0.18776	0.57447	DNAH14
ENSG00000143815	1	225589204	225616627	20	4	46429	0.22549	0.4108	LBR
ENSG00000154380	1	225674537	225840844	119	11	46482	-0.94522	0.82773	ENAH
ENSG00000143742	1	225965531	225978168	25	4	46284	0.064627	0.47424	SRP9
ENSG00000143819	1	225997794	226033260	78	20	46221	-0.57237	0.71646	EPHX1
ENSG00000196187	1	226033237	226070069	39	6	46516	-1.6307	0.94852	TMEM63A
ENSG00000243709	1	226073982	226099082	37	6	46514	-1.5198	0.93571	LEFTY1
ENSG00000255835	1	226074396	226111978	49	9	46481	-0.646	0.74086	RP4-559A3.7
ENSG00000143811	1	226107578	226111978	5	2	46387	1.2891	0.098683	PYCR2
ENSG00000143768	1	226124298	226129189	4	2	45816	-0.22341	0.58839	LEFTY2
ENSG00000143751	1	226170403	226187032	11	3	46042	2.826	0.0023563	SDE2
ENSG00000163041	1	226249552	226259702	3	2	46159	-1.15	0.87493	H3F3A
ENSG00000182827	1	226332380	226374431	71	7	46437	-0.53588	0.70398	ACBD3
ENSG00000185155	1	226411319	226414755	1	1	46685	-0.0040106	0.5016	MIXL1
ENSG00000183814	1	226418850	226497570	88	7	46367	-0.42085	0.66307	LIN9
ENSG00000143799	1	226548392	226595780	103	7	46581	-1.6448	0.95	PARP1
ENSG00000203685	1	226736501	226796915	112	14	46181	-1.6966	0.95512	C1orf95
ENSG00000143772	1	226819391	226927024	124	15	46265	-2.188	0.98567	ITPKB
ENSG00000143801	1	227057885	227083806	60	5	46570	-1.2172	0.88823	PSEN2
ENSG00000163050	1	227085237	227175246	156	24	46159	-1.1271	0.87015	ADCK3
ENSG00000143776	1	227177566	227506175	1482	19	46607	-0.8132	0.79195	CDC42BPA
ENSG00000181450	1	227751244	227865144	219	12	46563	-2.351	0.99064	ZNF678
ENSG00000143740	1	227916240	227968927	90	10	46525	-2.4807	0.99344	SNAP47
ENSG00000081692	1	227918126	227923112	10	4	46599	-2.1033	0.98228	JMJD4
ENSG00000185888	1	228003394	228034171	55	9	46505	-1.6322	0.94868	PRSS38
ENSG00000143816	1	228106357	228135599	69	6	46368	-1.4294	0.92355	WNT9A
ENSG00000154342	1	228194752	228248961	72	6	46349	-1.1448	0.87386	WNT3A
ENSG00000143761	1	228270361	228286912	17	3	46644	-1.2739	0.89864	ARF1
ENSG00000143793	1	228288427	228293112	2	1	46569	-1.0412	0.8511	C1orf35
ENSG00000162910	1	228294380	228297013	1	1	46473	-1.0669	0.857	MRPL55
ENSG00000143774	1	228327663	228336685	7	3	46459	-2.3079	0.9895	GUK1
ENSG00000198835	1	228337553	228347527	1	1	46509	1.5011	0.06666	GJC2
ENSG00000181873	1	228353516	228369958	12	3	46480	-0.92053	0.82135	IBA57
ENSG00000162913	1	228391207	228401365	15	1	46302	-0.91528	0.81998	C1orf145
ENSG00000154358	1	228395831	228566577	335	11	46528	-0.30667	0.62045	OBSCN
ENSG00000154370	1	228581374	228594541	9	1	46471	0.59783	0.27498	TRIM11
ENSG00000162931	1	228595641	228604562	1	1	45156	0.29866	0.3826	TRIM17
ENSG00000168159	1	228674762	228683467	10	2	46597	-0.58793	0.72171	RNF187
ENSG00000116574	1	228870824	228882416	26	3	46565	1.142	0.12672	RHOU
ENSG00000177800	1	229385383	229387557	2	1	46249	-2.0071	0.97763	TMEM78
ENSG00000168118	1	229406822	229441641	63	5	46607	-1.2125	0.88734	RAB4A
ENSG00000213029	1	229440129	229441248	1	1	46649	-0.97936	0.8363	SPHAR
ENSG00000154429	1	229456758	229479041	35	5	46330	-1.5599	0.94061	CCSAP
ENSG00000143632	1	229566992	229569845	2	1	46465	-1.201	0.88513	ACTA1
ENSG00000069248	1	229577045	229644103	86	3	46513	-2.9022	0.99815	NUP133
ENSG00000135776	1	229652329	229694442	31	2	46412	-3.0081	0.99869	ABCB10
ENSG00000135801	1	229728858	229761794	51	4	46489	0.004636	0.49815	TAF5L
ENSG00000135763	1	229761981	229795946	37	3	46300	-1.1449	0.87388	URB2
ENSG00000143641	1	230193536	230417870	406	38	46353	-1.2573	0.89567	GALNT2
ENSG00000177614	1	230457392	230561475	179	18	46287	-2.6863	0.99639	PGBD5
ENSG00000135775	1	230778235	230829728	83	13	46144	-0.83028	0.79681	COG2
ENSG00000135744	1	230838269	230850043	27	5	46532	-0.11435	0.54552	AGT
ENSG00000135773	1	230883130	230937749	218	23	46333	-2.5183	0.9941	CAPN9
ENSG00000119280	1	230972865	231005335	69	9	46447	-2.1819	0.98544	C1orf198
ENSG00000143643	1	231041989	231114621	223	15	46491	-1.3552	0.91233	TTC13
ENSG00000173409	1	231114727	231136341	51	5	46602	-0.89742	0.81525	ARV1
ENSG00000182118	1	231154704	231175992	62	9	46191	-0.80809	0.79048	FAM89A
ENSG00000119283	1	231297858	231357302	63	9	46422	-4.7892	1	TRIM67
ENSG00000143633	1	231359509	231376933	15	3	45885	-2.239	0.98742	C1orf131
ENSG00000116906	1	231376953	231413719	53	2	46531	-1.4857	0.93132	GNPAT
ENSG00000116903	1	231468480	231473598	3	1	46526	-0.11653	0.54638	EXOC8
ENSG00000010072	1	231472850	231490769	27	2	46549	0.85487	0.19631	SPRTN
ENSG00000135766	1	231499497	231560790	100	4	46541	0.17638	0.43	EGLN1
ENSG00000116918	1	231664399	231702270	27	5	46521	-3.1377	0.99915	TSNAX
ENSG00000270106	1	231664399	231954990	380	34	46245	-2.6969	0.9965	TSNAX-DISC1
ENSG00000162946	1	231762561	232177018	725	67	46277	-1.7953	0.9637	DISC1
ENSG00000116991	1	232533711	232697304	278	11	46355	0.20362	0.41932	SIPA1L2
ENSG00000212916	1	232940643	232946092	7	2	46612	-1.9738	0.9758	MAP10
ENSG00000135778	1	233086351	233119628	43	2	46545	1.3026	0.096356	NTPCR
ENSG00000135749	1	233119181	233431459	558	40	46435	-1.0266	0.84769	PCNXL2
ENSG00000143674	1	233463514	233520894	168	16	46371	-1.406	0.92013	MLK4
ENSG00000135750	1	233749750	233808258	93	15	46225	-5.6046	1	KCNK1
ENSG00000183780	1	234040679	234460262	761	68	46288	-2.9589	0.99846	SLC35F3
ENSG00000168275	1	234509202	234519795	30	3	46574	-0.098552	0.53925	COA6
ENSG00000059588	1	234527059	234614849	292	26	46467	0.36414	0.35788	TARBP1
ENSG00000168264	1	234740015	234745271	5	2	46204	1.5572	0.059715	IRF2BP2
ENSG00000173726	1	235272651	235292251	37	4	46574	-2.2776	0.98863	TOMM20
ENSG00000188739	1	235294498	235324772	45	4	46473	-1.8914	0.97071	RBM34
ENSG00000054267	1	235294949	235491534	362	9	46485	-1.4646	0.92849	ARID4B
ENSG00000152904	1	235490665	235507847	33	4	46449	-1.1079	0.86605	GGPS1
ENSG00000116957	1	235530675	235612283	172	12	46502	-5.6484	1	TBCE
ENSG00000162885	1	235613238	235667781	77	4	46595	-2.971	0.99852	B3GALNT2
ENSG00000168243	1	235710987	235814054	211	19	46123	-1.5247	0.93633	GNG4
ENSG00000143669	1	235824341	236046940	148	11	46449	-0.28538	0.61232	LYST
ENSG00000116962	1	236139130	236228462	159	16	46400	-1.4099	0.92072	NID1
ENSG00000077585	1	236305832	236385165	115	10	46083	-2.4267	0.99238	GPR137B
ENSG00000086619	1	236378855	236445319	270	8	46515	-1.9233	0.97278	ERO1LB
ENSG00000186197	1	236511562	236648214	330	35	46368	-3.4374	0.99971	EDARADD
ENSG00000116977	1	236681300	236716281	183	3	46515	-2.2501	0.98778	LGALS8
ENSG00000119285	1	236712305	236767804	184	5	46612	-1.4568	0.92741	HEATR1
ENSG00000077522	1	236849754	236927931	138	25	46444	-3.2883	0.9995	ACTN2
ENSG00000116984	1	236958610	237067281	206	8	46427	-0.62094	0.73268	MTR
ENSG00000198626	1	237205505	237997288	1467	107	46228	-3.7321	0.99991	RYR2
ENSG00000116996	1	238045705	238054094	4	2	46547	-1.2009	0.88511	ZP4
ENSG00000270188	1	238107024	238108575	8	1	45922	-2.8438	0.99777	MTRNR2L11
ENSG00000133019	1	239549865	240078750	672	61	46323	-4.2005	0.99999	CHRM3
ENSG00000155816	1	240177648	240638489	1339	67	46231	-2.356	0.99076	FMN2
ENSG00000268365	1	240629183	240643504	34	4	45637	-2.241	0.98749	AL646016.1
ENSG00000180875	1	240652873	240775449	200	39	46166	-3.5194	0.99978	GREM2
ENSG00000182901	1	240931554	241520530	1257	98	46321	-1.311	0.90506	RGS7
ENSG00000091483	1	241660903	241683061	18	2	45973	-1.6038	0.94562	FH
ENSG00000117009	1	241695434	241758944	124	20	46287	-3.5536	0.99981	KMO
ENSG00000054277	1	241753404	241840678	148	25	46289	-1.4333	0.92411	OPN3
ENSG00000203668	1	241792155	241799232	9	3	46383	-0.21048	0.58335	CHML
ENSG00000162843	1	241815580	241965435	412	35	46355	-2.8541	0.99784	WDR64
ENSG00000174371	1	242011269	242058450	134	9	46415	-1.7681	0.96148	EXO1
ENSG00000197769	1	242158792	242162375	1	1	45689	-1.1119	0.8669	MAP1LC3C
ENSG00000180287	1	242246288	242687998	1200	71	46315	-3.9399	0.99996	PLD5
ENSG00000143702	1	243287730	243418650	98	6	46505	-0.75969	0.77628	CEP170
ENSG00000269795	1	243388058	243395911	8	2	46422	-1.0472	0.85249	AC092782.1
ENSG00000054282	1	243419320	243663394	259	18	46375	1.8899	0.029385	SDCCAG8
ENSG00000117020	1	243651535	244014381	233	11	46540	1.0713	0.14203	AKT3
ENSG00000268146	1	244227632	244231211	4	2	46272	0.86959	0.19226	AL590483.1
ENSG00000173728	1	244515937	244552965	100	9	46333	-1.426	0.92306	C1orf100
ENSG00000035687	1	244571796	244615436	73	9	46489	-0.90865	0.81823	ADSS
ENSG00000179397	1	244617679	244804479	222	21	46355	-1.2311	0.89085	C1orf101
ENSG00000121644	1	244816237	244872335	56	5	46436	1.6833	0.04616	DESI2
ENSG00000203667	1	244998624	245008359	10	1	46243	0.40132	0.34409	COX20
ENSG00000153187	1	245014468	245027844	3	1	46239	0.032857	0.48689	HNRNPU
ENSG00000203666	1	245133007	245290466	280	11	46431	-2.0491	0.97978	EFCAB2
ENSG00000162849	1	245318287	245872733	1230	110	46240	-1.1969	0.88432	KIF26B
ENSG00000185420	1	245912642	246670614	1522	53	46454	0.10156	0.45955	SMYD3
ENSG00000162851	1	246703862	246729626	111	9	46338	-0.44712	0.67261	TFB2M
ENSG00000162852	1	246729746	246831886	173	15	46271	-2.5356	0.99439	CNST
ENSG00000143653	1	246887349	246931439	52	6	46216	-1.6268	0.94811	SCCPDH
ENSG00000153207	1	247002400	247095280	94	8	46384	-0.80474	0.78952	AHCTF1
ENSG00000197472	1	247108849	247171395	103	12	46373	-3.1152	0.99908	ZNF695
ENSG00000135747	1	247108849	247242113	342	13	46391	-2.9501	0.99841	ZNF670
ENSG00000188295	1	247263264	247267674	8	1	46431	-1.6281	0.94825	ZNF669
ENSG00000221953	1	247273462	247275719	7	2	45783	-0.90794	0.81805	C1orf229
ENSG00000196418	1	247285277	247335318	104	8	46406	-1.599	0.94509	ZNF124
ENSG00000162714	1	247460714	247495148	65	5	46510	-2.2647	0.98823	ZNF496
ENSG00000162711	1	247579458	247612410	98	20	46387	-2.6155	0.99555	NLRP3
ENSG00000177535	1	247614255	247615308	6	2	46607	-0.13628	0.5542	OR2B11
ENSG00000169224	1	247670360	247740992	130	20	46371	-0.18915	0.57501	GCSAML
ENSG00000196242	1	247693434	247697141	12	4	46293	-0.12628	0.55024	OR2C3
ENSG00000177489	1	247751662	247752615	4	2	46685	-1.6517	0.9507	OR2G2
ENSG00000177476	1	247768856	247769838	4	2	46640	-1.6228	0.94769	OR2G3
ENSG00000197437	1	247835320	247836365	5	1	46678	0.013693	0.49454	OR13G1
ENSG00000169214	1	247875045	247876105	2	1	46664	-1.2111	0.88707	OR6F1
ENSG00000241128	1	247886401	247887345	2	1	46685	-1.1592	0.87681	OR14A2
ENSG00000196772	1	247978102	247979031	1	1	46685	0.66696	0.2524	OR14A16
ENSG00000197591	1	248004199	248005254	4	1	46685	-0.70377	0.75921	OR11L1
ENSG00000162722	1	248020501	248041507	75	8	46201	-0.7154	0.76282	TRIM58
ENSG00000238243	1	248031277	248060449	77	11	46093	-1.1113	0.86678	OR2W3
ENSG00000177462	1	248084320	248085258	2	1	46162	-0.88745	0.81258	OR2T8
ENSG00000196071	1	248100493	248264224	138	9	46584	-1.2301	0.89066	OR2L13
ENSG00000196936	1	248112160	248113098	1	1	46431	0.79331	0.2138	OR2L8
ENSG00000187080	1	248128535	248129641	1	1	46685	0.52613	0.2994	OR2AK2
ENSG00000198128	1	248223984	248224922	2	1	46682	-0.26332	0.60385	OR2L3
ENSG00000198601	1	248343288	248344331	3	1	46402	-1.4614	0.92805	OR2M2
ENSG00000228198	1	248366332	248367392	2	1	46405	-0.97466	0.83513	OR2M3
ENSG00000171180	1	248402231	248403166	1	1	46198	0.18045	0.4284	OR2M4
ENSG00000177212	1	248436073	248437138	1	1	44912	-2.0103	0.9778	OR2T33
ENSG00000177201	1	248457918	248458880	4	1	46625	-0.11643	0.54635	OR2T12
ENSG00000177186	1	248486894	248487899	6	1	46638	-0.79773	0.78749	OR2M7
ENSG00000177174	1	248512077	248513015	5	1	46681	-1.1016	0.86467	OR14C36
ENSG00000196944	1	248524883	248525929	11	1	46079	-0.33695	0.63192	OR2T4
ENSG00000198104	1	248550910	248551836	4	1	46683	-0.41617	0.66136	OR2T6
ENSG00000188558	1	248684916	248685964	1	1	46685	-0.23475	0.5928	OR2G6
ENSG00000187701	1	248813232	248814185	1	1	44681	1.8581	0.03158	OR2T27
ENSG00000189181	1	248844628	248845629	2	1	46668	-0.21932	0.5868	OR14I1
ENSG00000175137	1	249104648	249120832	6	2	46384	-1.197	0.88434	SH3BP5L
ENSG00000171161	1	249132409	249143716	2	1	46542	1.0896	0.13794	ZNF672
ENSG00000171163	1	249144205	249153343	2	1	46616	1.3857	0.082915	ZNF692
ENSG00000185220	1	249200395	249214145	1	1	45667	-0.77727	0.7815	PGBD2
ENSG00000184731	2	38814	46870	4	2	46633	-0.41936	0.66252	FAM110C
ENSG00000035115	2	217730	266398	81	7	46554	2.9614	0.001531	SH3YL1
ENSG00000143727	2	264140	278283	26	4	46627	2.8663	0.0020766	ACP1
ENSG00000189292	2	279558	288851	16	3	46387	2.394	0.0083318	FAM150B
ENSG00000151353	2	667335	677439	24	4	46461	-1.8513	0.96794	TMEM18
ENSG00000172554	2	946554	1371385	1543	50	46419	1.4027	0.080354	SNTG2
ENSG00000115705	2	1377995	1547483	479	27	46334	-1.0884	0.86178	TPO
ENSG00000130508	2	1635659	1748624	253	26	46127	-1.2297	0.8906	PXDN
ENSG00000186487	2	1792885	2335032	677	52	46401	-1.4164	0.92167	MYT1L
ENSG00000032389	2	3192696	3381653	481	18	46493	-1.6541	0.95095	TSSC1
ENSG00000171853	2	3383446	3488865	237	21	46441	2.239	0.012578	TRAPPC12
ENSG00000182551	2	3501132	3523507	28	3	46004	0.21092	0.41648	ADI1
ENSG00000255767	2	3579574	3595547	29	5	46308	-0.28417	0.61186	RP13-512J5.1
ENSG00000171865	2	3592383	3606206	24	5	46473	-0.25447	0.60043	RNASEH1
ENSG00000171863	2	3622795	3628509	19	4	46646	-3.0091	0.99869	RPS7
ENSG00000118004	2	3642426	3692048	116	7	46343	-5.0929	1	COLEC11
ENSG00000151360	2	3705785	3750261	148	16	46204	-1.1321	0.87121	ALLC
ENSG00000214866	2	3751453	3836122	223	27	46178	-2.9255	0.99828	DCDC2C
ENSG00000176887	2	5832799	5841516	6	3	45990	0.44778	0.32715	SOX11
ENSG00000272268	2	6111712	6114374	6	2	46473	-1.3448	0.91066	DKFZP761K2322
ENSG00000134326	2	6980701	7006766	3	1	46623	-1.6763	0.95317	CMPK2
ENSG00000134321	2	7005937	7038370	29	4	46508	-1.1818	0.88136	RSAD2
ENSG00000151692	2	7057523	7208417	391	26	46340	-1.9228	0.97275	RNF144A
ENSG00000115738	2	8818975	8824583	2	1	46467	-1.0072	0.84309	ID2
ENSG00000134313	2	8865408	8977760	74	6	46507	-0.54117	0.7058	KIDINS220
ENSG00000143797	2	8992820	9143942	76	4	46549	-1.5649	0.9412	MBOAT2
ENSG00000151693	2	9346894	9545812	260	11	46340	1.7962	0.036229	ASAP2
ENSG00000119185	2	9543604	9563676	23	2	46434	1.2902	0.098483	ITGB1BP1
ENSG00000119203	2	9563697	9613230	52	4	46493	0.15755	0.4374	CPSF3
ENSG00000134330	2	9613787	9636672	38	5	46446	-0.44384	0.67142	IAH1
ENSG00000151694	2	9628615	9695921	71	7	46495	0.2345	0.4073	ADAM17
ENSG00000134308	2	9724101	9771143	48	5	46248	-2.1531	0.98434	YWHAQ
ENSG00000115750	2	9983483	10074545	278	10	46573	1.0644	0.14358	TAF1B
ENSG00000134317	2	10085341	10142411	215	16	46524	0.12101	0.45184	GRHL1
ENSG00000172059	2	10182976	10194963	27	5	46402	0.47953	0.31578	KLF11
ENSG00000205795	2	10196907	10221071	83	14	46360	0.8696	0.19226	CYS1
ENSG00000233502	2	10223908	10226228	8	3	46543	-2.1	0.98214	AC104794.4
ENSG00000171848	2	10262455	10271545	11	3	46374	0.035513	0.48584	RRM2
ENSG00000163009	2	10281509	10351851	209	25	46227	-1.9503	0.97443	C2orf48
ENSG00000115756	2	10443015	10567743	357	40	46135	-2.9275	0.99829	HPCAL1
ENSG00000115758	2	10580094	10588630	9	2	46180	-1.27	0.89796	ODC1
ENSG00000115761	2	10710892	10830101	337	7	46529	-1.4357	0.92446	NOL10
ENSG00000143882	2	10861775	10925236	147	18	46290	-0.10314	0.54108	ATP6V1C2
ENSG00000143870	2	10923517	10978103	319	12	46522	-1.4187	0.922	PDIA6
ENSG00000232056	2	10987703	10995081	29	5	46221	-1.5862	0.94365	AC092687.4
ENSG00000162975	2	11052063	11054350	3	2	46659	-1.6844	0.95395	KCNF1
ENSG00000150873	2	11273179	11286916	11	3	46331	-4.4397	1	C2orf50
ENSG00000162976	2	11295324	11319000	50	9	45799	-0.45101	0.67401	PQLC3
ENSG00000134318	2	11319887	11488456	113	9	46593	1.2464	0.10631	ROCK2
ENSG00000169016	2	11584501	11606297	21	3	46083	0.24043	0.405	E2F6
ENSG00000269074	2	11603927	11606274	2	1	46365	0.135	0.4463	AC099344.1
ENSG00000196208	2	11674242	11782914	162	26	46172	-3.233	0.99939	GREB1
ENSG00000169006	2	11798304	11810290	18	3	46529	-1.5787	0.9428	NTSR2
ENSG00000134324	2	11817721	11967535	219	28	46227	-1.3034	0.90378	LPIN1
ENSG00000071575	2	12857015	12882860	29	6	46251	-1.9298	0.97318	TRIB2
ENSG00000162981	2	14772810	14790933	7	2	46042	-0.36285	0.64164	FAM84A
ENSG00000265629	2	14775215	14790933	6	2	46041	-0.22492	0.58898	AC011897.1
ENSG00000151779	2	15307032	15701454	634	17	46527	-0.43215	0.66718	NBAS
ENSG00000079785	2	15731302	15771235	116	8	46568	-0.7592	0.77613	DDX1
ENSG00000231031	2	15830906	15884463	145	13	46260	1.4055	0.079944	AC008271.1
ENSG00000134323	2	16080686	16087129	1	1	46685	-1.1572	0.8764	MYCN
ENSG00000197872	2	16730727	16847599	127	23	46327	-2.2169	0.98668	FAM49A
ENSG00000214842	2	17691851	17699706	3	1	46388	-0.282	0.61103	RAD51AP2
ENSG00000163032	2	17720393	17838285	162	9	46557	-3.8213	0.99993	VSNL1
ENSG00000163029	2	17845079	17981509	106	8	46544	-1.6953	0.95499	SMC6
ENSG00000178295	2	17935125	17966632	32	4	46604	-1.3107	0.90502	GEN1
ENSG00000170745	2	18059114	18542882	1120	75	46379	-1.5149	0.9351	KCNS3
ENSG00000240857	2	18735989	18741946	4	2	46006	1.7562	0.039525	RDH14
ENSG00000250741	2	18736811	18770830	26	6	46333	0.69286	0.2442	NT5C1B-RDH14
ENSG00000185013	2	18737050	18770838	26	6	46333	0.69286	0.2442	NT5C1B
ENSG00000143867	2	19551246	19558414	3	1	46523	-0.98088	0.83667	OSR1
ENSG00000183891	2	20096404	20101747	9	2	46459	-2.0416	0.9794	TTC32
ENSG00000118965	2	20110021	20189892	148	12	46580	-2.4089	0.992	WDR35
ENSG00000132031	2	20191872	20212455	34	6	46257	-2.0189	0.97825	MATN3
ENSG00000068697	2	20232411	20251789	39	6	46572	0.44123	0.32952	LAPTM4A
ENSG00000115884	2	20400558	20425194	42	4	46041	0.091222	0.46366	SDC1
ENSG00000055917	2	20448452	20551995	114	8	46535	-0.32049	0.6257	PUM2
ENSG00000143878	2	20646835	20649200	1	1	46557	-0.4234	0.664	RHOB
ENSG00000118960	2	20760208	20850849	248	27	46455	-0.58286	0.72001	HS1BP3
ENSG00000143869	2	20866424	20873418	10	2	45878	-0.71012	0.76118	GDF7
ENSG00000118961	2	20883788	21022882	183	16	46369	-2.752	0.99704	C2orf43
ENSG00000084674	2	21224301	21266945	42	8	46356	-1.7449	0.9595	APOB
ENSG00000218819	2	21346789	21366144	14	3	46599	-1.902	0.97141	TDRD15
ENSG00000119771	2	23608088	23931481	553	52	46286	-2.4796	0.99342	KLHL29
ENSG00000224361	2	23729913	23747214	38	7	45925	-0.12691	0.55049	AC011239.1
ENSG00000119778	2	23971534	24149984	358	12	46609	-0.72686	0.76635	ATAD2B
ENSG00000173960	2	24150155	24227779	195	11	46554	-0.67337	0.74964	UBXN2A
ENSG00000205639	2	24232951	24286191	82	11	46390	-0.37898	0.64765	MFSD2B
ENSG00000163026	2	24252210	24272445	28	5	46390	0.18171	0.42791	C2orf44
ENSG00000119782	2	24272571	24286551	17	3	46528	-0.11284	0.54492	FKBP1B
ENSG00000115128	2	24290454	24299313	28	3	46668	-1.3986	0.91903	SF3B14
ENSG00000219626	2	24299396	24392509	217	8	46541	-0.50193	0.69214	FAM228B
ENSG00000115129	2	24300303	24308731	13	2	46658	-1.3894	0.91765	TP53I3
ENSG00000176732	2	24338241	24346347	19	2	46646	-1.3788	0.91603	PFN4
ENSG00000266118	2	24347236	24413305	95	7	46415	0.81282	0.20816	RP11-507M3.1
ENSG00000186453	2	24397938	24423718	36	2	46519	1.9125	0.027905	FAM228A
ENSG00000198399	2	24425733	24583583	77	5	46592	0.54156	0.29406	ITSN2
ENSG00000084676	2	24714783	24993571	261	12	46531	3.3105	0.00046562	NCOA1
ENSG00000184924	2	25012603	25016251	5	2	46660	1.2058	0.11394	PTRHD1
ENSG00000138092	2	25016005	25045245	43	6	46437	2.1665	0.015137	CENPO
ENSG00000138031	2	25042038	25142708	165	14	46400	0.48398	0.3142	ADCY3
ENSG00000115137	2	25166505	25194963	30	5	46593	1.1236	0.13059	DNAJC27
ENSG00000084710	2	25264999	25378243	121	14	46305	-0.64195	0.73955	EFR3B
ENSG00000115138	2	25383722	25391772	10	3	46444	-0.1223	0.54867	POMC
ENSG00000119772	2	25455845	25565459	120	18	46086	-2.6593	0.99609	DNMT3A
ENSG00000138101	2	25600067	25896503	279	20	46090	0.065214	0.474	DTNB
[truncated: 216,329+ more rows]

## Sheet: 4
Supplementary Data 4. Overlap in SNPs, Genomic Risk Loci and Mapped Genes Across CC Traits
The number of overlapping signficant SNPS, genomic risk loci and genes across all CC traits
	Phenotype	Total Area	Total Thick	Anterior Body Area	Anterior Body Thick	Genu Area	Genu Thick	Isthmus Area	Isthmus Thick	Posterior Body Area	Posterior Body Thick	Splenium Area	Splenium Thick
GWS SNPs	Total Area	1999	-	-	-	-	-	-	-	-	-	-	-
	Total Thick	355	755	-	-	-	-	-	-	-	-	-	-
	Anterior Body Area	560	199	825	-	-	-	-	-	-	-	-	-
	Anterior Body Thick	408	222	416	531	-	-	-	-	-	-	-	-
	Genu Area	436	187	310	274	4864	-	-	-	-	-	-	-
	Genu Thick	0	0	0	0	30	107	-	-	-	-	-	-
	Isthmus Area	736	508	565	412	329	0	1310	-	-	-	-	-
	Isthmus Thick	340	241	103	138	96	0	456	604	-	-	-	-
	Posterior Body Area	291	120	306	256	96	0	307	152	610	-	-	-
	Posterior Body Thick	260	184	253	271	148	0	296	27	134	320	-	-
	Splenium Area	633	250	131	106	156	0	487	355	164	0	1606	-
	Splenium Thick	355	123	170	166	117	0	312	108	172	71	379	885
Lead SNPs	Total Area	30	-	-	-	-	-	-	-	-	-	-	-
	Total Thick	0	12	-	-	-	-	-	-	-	-	-	-
	Anterior Body Area	4	1	15	-	-	-	-	-	-	-	-	-
	Anterior Body Thick	2	1	3	6	-	-	-	-	-	-	-	-
	Genu Area	2	2	1	1	21	-	-	-	-	-	-	-
	Genu Thick	0	0	0	0	0	3	-	-	-	-	-	-
	Isthmus Area	2	2	2	1	0	0	18	-	-	-	-	-
	Isthmus Thick	1	3	1	1	0	0	2	10	-	-	-	-
	Posterior Body Area	1	0	1	0	0	0	1	0	8	-	-	-
	Posterior Body Thick	1	0	0	0	0	0	0	0	2	4	-	-
	Splenium Area	3	1	1	0	0	0	2	2	0	0	24	-
	Splenium Thick	1	0	0	0	0	0	0	0	1	1	1	9
Genomic risk loci	Total Area	28	-	-	-	-	-	-	-	-	-	-	-
	Total Thick	0	11	-	-	-	-	-	-	-	-	-	-
	Anterior Body Area	3	1	14	-	-	-	-	-	-	-	-	-
	Anterior Body Thick	2	1	3	6	-	-	-	-	-	-	-	-
	Genu Area	2	2	1	1	19	-	-	-	-	-	-	-
	Genu Thick	0	0	0	0	0	3	-	-	-	-	-	-
	Isthmus Area	2	1	2	1	0	0	17	-	-	-	-	-
	Isthmus Thick	1	1	1	1	0	0	1	9	-	-	-	-
	Posterior Body Area	1	0	1	0	0	0	1	0	8	-	-	-
	Posterior Body Thick	1	0	0	0	0	0	0	0	2	4	-	-
	Splenium Area	3	1	1	0	0	0	1	1	0	0	24	-
	Splenium Thick	1	0	0	0	0	0	0	0	1	1	1	9
Mapped Genes (FUMA)	Total Area	553	-	-	-	-	-	-	-	-	-	-	-
	Total Thick	163	282	-	-	-	-	-	-	-	-	-	-
	Anterior Body Area	152	88	215	-	-	-	-	-	-	-	-	-
	Anterior Body Thick	98	129	97	141	-	-	-	-	-	-	-	-
	Genu Area	207	96	100	75	563	-	-	-	-	-	-	-
	Genu Thick	0	0	0	0	13	55	-	-	-	-	-	-
	Isthmus Area	268	206	137	136	144	0	378	-	-	-	-	-
	Isthmus Thick	109	112	20	61	44	0	179	254	-	-	-	-
	Posterior Body Area	80	107	57	82	38	0	122	63	151	-	-	-
	Posterior Body Thick	77	74	76	76	54	0	80	6	24	80	-	-
	Splenium Area	216	114	45	57	100	0	231	154	86	3	516	-
	Splenium Thick	64	43	19	17	39	0	54	20	41	2	107	126
GWGAS (MAGMA)	Total Area	30	-	-	-	-	-	-	-	-	-	-	-
	Total Thick	5	34	-	-	-	-	-	-	-	-	-	-
	Anterior Body Area	8	6	18	-	-	-	-	-	-	-	-	-
	Anterior Body Thick	4	3	6	9	-	-	-	-	-	-	-	-
	Genu Area	18	5	8	5	31	-	-	-	-	-	-	-
	Genu Thick	0	0	0	0	1	7	-	-	-	-	-	-
	Isthmus Area	7	11	11	4	8	0	26	-	-	-	-	-
	Isthmus Thick	3	11	8	5	4	0	17	25	-	-	-	-
	Posterior Body Area	5	8	8	5	6	0	8	6	15	-	-	-
	Posterior Body Thick	3	3	4	3	4	0	4	4	5	9	-	-
	Splenium Area	10	4	7	5	6	0	8	5	6	2	20	-
	Splenium Thick	5	3	5	1	5	0	6	2	3	1	6	21

## Sheet: 5
Supplementary Data 5. Cross-Cohort Genetic Correlations Across Phenotypes via LDSC
h2 = heritability computed via LDSC; h2 SE = standard error of heritability estimate, mean Chi2 = mean chi-squared statistic; LambdaGC = measure of GWAS inflation; rg = genetic correlation; SE = standard error of genetic correlation
Sample	Trait Name	h2	h2 SE	Mean Chi2	LambdaGC	Intercept	Intercept SE	Ratio	rg	SE
UKBB	Total Area	0.3672	0.0273	1.3231	1.2267	1.0104	0.0116	0.0321	0.9154	0.6286
ABCD		0.083	0.1081	1.0229	1.0195	1.015	0.0075	0.654	0.9154	0.6286
UKBB	Total MeanThickness	0.3038	0.0226	1.2712	1.2005	1.0101	0.0101	0.0371	0.6666	0.2117
ABCD		0.1859	0.1091	1.0358	1.0375	1.0182	0.0078	0.5071	0.6666	0.2117
UKBB	Anterior Body Area	0.25	0.0191	1.2239	1.1651	1.0102	0.0093	0.0454	0.5409	0.2699
ABCD		0.1251	0.1043	1.0139	1.0046	1.0019	0.0076	0.1348	0.5409	0.2699
UKBB	Anterior Body Mean Thickness	0.2091	0.0173	1.1776	1.1333	0.9972	0.0092	0	0.3017	0.156
ABCD		0.2237	0.1067	1.0192	1.0195	0.9977	0.0078	0	0.3017	0.156
UKBB	Genu Area	0.3601	0.0267	1.3224	1.2267	1.0159	0.0118	0.0492	NA	NA
ABCD		0.0358	0.1012	1.01	1.0105	1.0066	0.007	0.6587	NA	NA
UKBB	Genu Mean Thickness	0.1791	0.0181	1.1695	1.1333	1.0145	0.0089	0.0855	0.8901	0.4886
ABCD		0.1035	0.1033	1.0183	1.0105	1.0085	0.0077	0.465	0.8901	0.4886
UKBB	Isthmus Area	0.261	0.0224	1.2226	1.1619	1.0011	0.01	0.0049	0.6022	0.2177
ABCD		0.1685	0.1193	1.0242	1.0165	1.0077	0.008	0.3164	0.6022	0.2177
UKBB	Isthmus Mean Thickness	0.2254	0.0201	1.1954	1.1428	1.0029	0.0093	0.0148	0.9985	0.697
ABCD		0.1149	0.1268	1.0086	0.9957	0.9974	0.0085	0	0.9985	0.697
UKBB	Posterior Body Area	0.2457	0.0174	1.2205	1.1619	1.0094	0.0088	0.0428	NA	NA
ABCD		-0.075	0.1038	0.9975	0.9927	1.002	0.0077	NA	NA	NA
UKBB	Posterior Body Mean Thickness	0.2292	0.0184	1.207	1.1651	1.0128	0.0093	0.0617	0.4659	0.1899
ABCD		0.1713	0.0974	1.0029	1.0105	0.9862	0.0074	0	0.4659	0.1899
UKBB	Splenium Area	0.3492	0.0257	1.3142	1.2168	1.0125	0.0114	0.0399	0.6056	0.133
ABCD		0.3168	0.119	1.0434	1.0436	1.0129	0.0081	0.2974	0.6056	0.133
UKBB	Splenium Mean Thickness	0.2459	0.0196	1.214	1.1587	1.0028	0.0094	0.013	0.8301	0.1958
ABCD		0.265	0.1137	1.0231	1.0165	0.9979	0.0078	0	0.8301	0.1958

## Sheet: 6
Supplementary Data 6. Cross-Cohort Genetic Correlations Across Phenotypes via GCTA
GCTA SNP h2 = heritability computed via GCTA; GCTA SE = standard error of heritability estimate, rg = genetic correlation; SE = standard error of genetic correlation, p-value = p-value (two-sided)
Sample	Trait Name	GCTA SNP h2	GCTA SE	rg	SE	p-value
UKBB	Total Area	0.719717	0.014589	0.461136	0.031367	1.22095e-44
ABCD		0.736536	0.027976
UKBB	Total MeanThickness	0.6125	0.015398	0.406625	0.032806	1.11858e-32
ABCD		0.775569	0.024859
UKBB	Anterior Body Area	0.551586	0.015753	0.445192	0.043919	1.65414e-24
ABCD		0.543973	0.040308
UKBB	Anterior Body Mean Thickness	0.447015	0.016125	0.391091	0.047579	1.73579e-16
ABCD		0.5451	0.041145
UKBB	Genu Area	0.671912	0.015005	0.475033	0.035075	2.16061e-40
ABCD		0.660658	0.034241
UKBB	Genu Mean Thickness	0.426886	0.016217	0.408206	0.047158	3.59715e-18
ABCD		0.566212	0.038435
UKBB	Isthmus Area	0.534455	0.01581	0.437318	0.038639	3.4116e-28
ABCD		0.658417	0.034041
UKBB	Isthmus Mean Thickness	0.479939	0.016112	0.466614	0.047929	5.01293e-23
ABCD		0.505412	0.042184
UKBB	Posterior Body Area	0.540178	0.015815	0.442652	0.04539	7.13161e-23
ABCD		0.515384	0.041588
UKBB	Posterior Body Mean Thickness	0.46236	0.016171	0.426334	0.052698	5.5511e-17
ABCD		0.447232	0.044307
UKBB	Splenium Area	0.683325	0.014862	0.493332	0.033185	7.28167e-46
ABCD		0.697674	0.029269
UKBB	Splenium Mean Thickness	0.515896	0.016	0.479483	0.041057	3.34316e-30
ABCD		0.625858	0.034188

## Sheet: 7
Supplementary Data 7. Cross-Trait Genetic Correlations Across CC Phenotypes via LDSC
h2 = heritability computed via LDSC; h2 SE = standard error of heritability estimate, mean Chi2 = mean chi-squared statistic; LambdaGC = measure of GWAS inflation; rg = genetic correlation; SE = standard error of genetic correlation; P = p-value (two-sided)
Pheno1	Pheno2	Pheno1 h2	Pheno1 h2 SE	Pheno1 Mean Chi2	Pheno1 LambdaGC	Pheno1 Intercept	Pheno1 Intercept SE	Pheno2 h2	Pheno2 h2 SE	Pheno2 Mean Chi2	Pheno2 LambdaGC	Pheno2 Intercept	Pheno2 Intercept SE	rg	SE	P
Total_Area	Total_MeanThickness	0.1233	0.0134	0.522	0.1711	0.402	0.0066	0.2084	0.0149	0.8874	0.4631	0.694	0.0082	0.497	0.0218	7.98e-115
Total_Area	Witelson5_AnteriorBody_Area	0.1233	0.0134	0.522	0.1711	0.402	0.0066	0.1462	0.0125	0.9095	0.6458	0.7725	0.0073	0.5557	0.0245	1.62e-113
Total_Area	Witelson5_AnteriorBody_MeanThickness	0.1233	0.0134	0.522	0.1711	0.402	0.0066	0.1228	0.0118	0.8732	0.6059	0.7588	0.0078	0.5421	0.032	2.02e-64
Total_Area	Witelson5_Genu_Area	0.1233	0.0134	0.522	0.1711	0.402	0.0066	0.1386	0.0129	0.5712	0.2881	0.4396	0.0065	0.8701	0.0142	4.49E-814
Total_Area	Witelson5_Genu_MeanThickness	0.1233	0.0134	0.522	0.1711	0.402	0.0066	0.1245	0.0133	0.9052	0.7117	0.7872	0.0078	0.4297	0.0339	6.47e-37
Total_Area	Witelson5_Isthmus_Area	0.1233	0.0134	0.522	0.1711	0.402	0.0066	0.1519	0.0154	0.9525	0.7626	0.8095	0.0085	0.5501	0.0278	4.11e-87
Total_Area	Witelson5_Isthmus_MeanThickness	0.1233	0.0134	0.522	0.1711	0.402	0.0066	0.1492	0.0154	0.9315	0.7472	0.79	0.0085	0.5304	0.0307	6.76e-67
Total_Area	Witelson5_PosteriorBody_Area	0.1233	0.0134	0.522	0.1711	0.402	0.0066	0.1417	0.0124	0.9203	0.6796	0.7868	0.0071	0.5388	0.0262	4.42e-94
Total_Area	Witelson5_PosteriorBody_MeanThickness	0.1233	0.0134	0.522	0.1711	0.402	0.0066	0.139	0.0129	0.912	0.6577	0.7812	0.008	0.4669	0.0302	4.43e-54
Total_Area	Witelson5_Splenium_Area	0.1233	0.0134	0.522	0.1711	0.402	0.0066	0.0817	0.0124	0.5652	0.1026	0.4849	0.0067	0.6693	0.0287	2.18e-120
Total_Area	Witelson5_Splenium_MeanThickness	0.1233	0.0134	0.522	0.1711	0.402	0.0066	0.1683	0.0152	0.9409	0.7117	0.7798	0.0081	0.5426	0.0269	2.95e-90
Total_MeanThickness	Witelson5_AnteriorBody_Area	0.2084	0.0149	0.8874	0.4631	0.694	0.0082	0.1462	0.0125	0.9095	0.6458	0.7725	0.0073	0.6988	0.0247	1.83e-176
Total_MeanThickness	Witelson5_AnteriorBody_MeanThickness	0.2084	0.0149	0.8874	0.4631	0.694	0.0082	0.1228	0.0118	0.8732	0.6059	0.7588	0.0078	0.732	0.0265	3.38e-168
Total_MeanThickness	Witelson5_Genu_Area	0.2084	0.0149	0.8874	0.4631	0.694	0.0082	0.1386	0.0129	0.5712	0.2881	0.4396	0.0065	0.5897	0.0192	5.98e-207
Total_MeanThickness	Witelson5_Genu_MeanThickness	0.2084	0.0149	0.8874	0.4631	0.694	0.0082	0.1245	0.0133	0.9052	0.7117	0.7872	0.0078	0.6598	0.0322	3.08e-93
Total_MeanThickness	Witelson5_Isthmus_Area	0.2084	0.0149	0.8874	0.4631	0.694	0.0082	0.1519	0.0154	0.9525	0.7626	0.8095	0.0085	0.6837	0.0271	1.54e-140
Total_MeanThickness	Witelson5_Isthmus_MeanThickness	0.2084	0.0149	0.8874	0.4631	0.694	0.0082	0.1492	0.0154	0.9315	0.7472	0.79	0.0085	0.6769	0.0283	1.8e-126
Total_MeanThickness	Witelson5_PosteriorBody_Area	0.2084	0.0149	0.8874	0.4631	0.694	0.0082	0.1417	0.0124	0.9203	0.6796	0.7868	0.0071	0.6503	0.0268	1.08e-129
Total_MeanThickness	Witelson5_PosteriorBody_MeanThickness	0.2084	0.0149	0.8874	0.4631	0.694	0.0082	0.139	0.0129	0.912	0.6577	0.7812	0.008	0.6608	0.0263	1.89e-139
Total_MeanThickness	Witelson5_Splenium_Area	0.2084	0.0149	0.8874	0.4631	0.694	0.0082	0.0817	0.0124	0.5652	0.1026	0.4849	0.0067	0.3791	0.0349	1.97e-27
Total_MeanThickness	Witelson5_Splenium_MeanThickness	0.2084	0.0149	0.8874	0.4631	0.694	0.0082	0.1683	0.0152	0.9409	0.7117	0.7798	0.0081	0.6908	0.0277	1.7e-137
Witelson5_AnteriorBody_Area	Witelson5_AnteriorBody_MeanThickness	0.1462	0.0125	0.9095	0.6458	0.7725	0.0073	0.1228	0.0118	0.8732	0.6059	0.7588	0.0078	0.8012	0.0229	3.81e-269
Witelson5_AnteriorBody_Area	Witelson5_Genu_Area	0.1462	0.0125	0.9095	0.6458	0.7725	0.0073	0.1386	0.0129	0.5712	0.2881	0.4396	0.0065	0.6158	0.0247	6.43e-137
Witelson5_AnteriorBody_Area	Witelson5_Genu_MeanThickness	0.1462	0.0125	0.9095	0.6458	0.7725	0.0073	0.1245	0.0133	0.9052	0.7117	0.7872	0.0078	0.4676	0.0476	9.58e-23
Witelson5_AnteriorBody_Area	Witelson5_Isthmus_Area	0.1462	0.0125	0.9095	0.6458	0.7725	0.0073	0.1519	0.0154	0.9525	0.7626	0.8095	0.0085	0.6478	0.0365	2.15e-70
Witelson5_AnteriorBody_Area	Witelson5_Isthmus_MeanThickness	0.1462	0.0125	0.9095	0.6458	0.7725	0.0073	0.1492	0.0154	0.9315	0.7472	0.79	0.0085	0.5408	0.0388	3.03e-44
Witelson5_AnteriorBody_Area	Witelson5_PosteriorBody_Area	0.1462	0.0125	0.9095	0.6458	0.7725	0.0073	0.1417	0.0124	0.9203	0.6796	0.7868	0.0071	0.7973	0.0257	3.96e-212
Witelson5_AnteriorBody_Area	Witelson5_PosteriorBody_MeanThickness	0.1462	0.0125	0.9095	0.6458	0.7725	0.0073	0.139	0.0129	0.912	0.6577	0.7812	0.008	0.6695	0.0361	7.73e-77
Witelson5_AnteriorBody_Area	Witelson5_Splenium_Area	0.1462	0.0125	0.9095	0.6458	0.7725	0.0073	0.0817	0.0124	0.5652	0.1026	0.4849	0.0067	0.4143	0.0389	1.82e-26
Witelson5_AnteriorBody_Area	Witelson5_Splenium_MeanThickness	0.1462	0.0125	0.9095	0.6458	0.7725	0.0073	0.1683	0.0152	0.9409	0.7117	0.7798	0.0081	0.5071	0.0404	4.24e-36
Witelson5_AnteriorBody_MeanThickness	Witelson5_Genu_Area	0.1228	0.0118	0.8732	0.6059	0.7588	0.0078	0.1386	0.0129	0.5712	0.2881	0.4396	0.0065	0.5675	0.0334	6.56e-65
Witelson5_AnteriorBody_MeanThickness	Witelson5_Genu_MeanThickness	0.1228	0.0118	0.8732	0.6059	0.7588	0.0078	0.1245	0.0133	0.9052	0.7117	0.7872	0.0078	0.5475	0.0488	3.37e-29
Witelson5_AnteriorBody_MeanThickness	Witelson5_Isthmus_Area	0.1228	0.0118	0.8732	0.6059	0.7588	0.0078	0.1519	0.0154	0.9525	0.7626	0.8095	0.0085	0.5486	0.0444	4.89e-35
Witelson5_AnteriorBody_MeanThickness	Witelson5_Isthmus_MeanThickness	0.1228	0.0118	0.8732	0.6059	0.7588	0.0078	0.1492	0.0154	0.9315	0.7472	0.79	0.0085	0.5357	0.0425	1.79e-36
Witelson5_AnteriorBody_MeanThickness	Witelson5_PosteriorBody_Area	0.1228	0.0118	0.8732	0.6059	0.7588	0.0078	0.1417	0.0124	0.9203	0.6796	0.7868	0.0071	0.7264	0.0319	5.63e-115
Witelson5_AnteriorBody_MeanThickness	Witelson5_PosteriorBody_MeanThickness	0.1228	0.0118	0.8732	0.6059	0.7588	0.0078	0.139	0.0129	0.912	0.6577	0.7812	0.008	0.7617	0.0336	6.87e-114
Witelson5_AnteriorBody_MeanThickness	Witelson5_Splenium_Area	0.1228	0.0118	0.8732	0.6059	0.7588	0.0078	0.0817	0.0124	0.5652	0.1026	0.4849	0.0067	0.3343	0.0471	1.23e-12
Witelson5_AnteriorBody_MeanThickness	Witelson5_Splenium_MeanThickness	0.1228	0.0118	0.8732	0.6059	0.7588	0.0078	0.1683	0.0152	0.9409	0.7117	0.7798	0.0081	0.4894	0.0479	1.53e-24
Witelson5_Genu_Area	Witelson5_Genu_MeanThickness	0.1386	0.0129	0.5712	0.2881	0.4396	0.0065	0.1245	0.0133	0.9052	0.7117	0.7872	0.0078	0.5834	0.0277	2.46e-98
Witelson5_Genu_Area	Witelson5_Isthmus_Area	0.1386	0.0129	0.5712	0.2881	0.4396	0.0065	0.1519	0.0154	0.9525	0.7626	0.8095	0.0085	0.5132	0.0314	4.94e-60
Witelson5_Genu_Area	Witelson5_Isthmus_MeanThickness	0.1386	0.0129	0.5712	0.2881	0.4396	0.0065	0.1492	0.0154	0.9315	0.7472	0.79	0.0085	0.4811	0.0349	3.07e-43
Witelson5_Genu_Area	Witelson5_PosteriorBody_Area	0.1386	0.0129	0.5712	0.2881	0.4396	0.0065	0.1417	0.0124	0.9203	0.6796	0.7868	0.0071	0.5728	0.0291	3.45e-86
Witelson5_Genu_Area	Witelson5_PosteriorBody_MeanThickness	0.1386	0.0129	0.5712	0.2881	0.4396	0.0065	0.139	0.0129	0.912	0.6577	0.7812	0.008	0.4558	0.0334	2.5e-42
Witelson5_Genu_Area	Witelson5_Splenium_Area	0.1386	0.0129	0.5712	0.2881	0.4396	0.0065	0.0817	0.0124	0.5652	0.1026	0.4849	0.0067	0.5127	0.0344	3.79e-50
Witelson5_Genu_Area	Witelson5_Splenium_MeanThickness	0.1386	0.0129	0.5712	0.2881	0.4396	0.0065	0.1683	0.0152	0.9409	0.7117	0.7798	0.0081	0.4482	0.0335	9.3e-41
Witelson5_Genu_MeanThickness	Witelson5_Isthmus_Area	0.1245	0.0133	0.9052	0.7117	0.7872	0.0078	0.1519	0.0154	0.9525	0.7626	0.8095	0.0085	0.4042	0.0481	4.23e-17
Witelson5_Genu_MeanThickness	Witelson5_Isthmus_MeanThickness	0.1245	0.0133	0.9052	0.7117	0.7872	0.0078	0.1492	0.0154	0.9315	0.7472	0.79	0.0085	0.4088	0.0487	4.89e-17
Witelson5_Genu_MeanThickness	Witelson5_PosteriorBody_Area	0.1245	0.0133	0.9052	0.7117	0.7872	0.0078	0.1417	0.0124	0.9203	0.6796	0.7868	0.0071	0.4909	0.0444	2.24e-28
Witelson5_Genu_MeanThickness	Witelson5_PosteriorBody_MeanThickness	0.1245	0.0133	0.9052	0.7117	0.7872	0.0078	0.139	0.0129	0.912	0.6577	0.7812	0.008	0.5227	0.0435	3.03e-33
Witelson5_Genu_MeanThickness	Witelson5_Splenium_Area	0.1245	0.0133	0.9052	0.7117	0.7872	0.0078	0.0817	0.0124	0.5652	0.1026	0.4849	0.0067	0.2104	0.0478	1.07e-05
Witelson5_Genu_MeanThickness	Witelson5_Splenium_MeanThickness	0.1245	0.0133	0.9052	0.7117	0.7872	0.0078	0.1683	0.0152	0.9409	0.7117	0.7798	0.0081	0.2926	0.0501	5.36e-09
Witelson5_Isthmus_Area	Witelson5_Isthmus_MeanThickness	0.1519	0.0154	0.9525	0.7626	0.8095	0.0085	0.1492	0.0154	0.9315	0.7472	0.79	0.0085	0.8833	0.0167	1.62E-606
Witelson5_Isthmus_Area	Witelson5_PosteriorBody_Area	0.1519	0.0154	0.9525	0.7626	0.8095	0.0085	0.1417	0.0124	0.9203	0.6796	0.7868	0.0071	0.5773	0.0381	5.92e-52
Witelson5_Isthmus_Area	Witelson5_PosteriorBody_MeanThickness	0.1519	0.0154	0.9525	0.7626	0.8095	0.0085	0.139	0.0129	0.912	0.6577	0.7812	0.008	0.5206	0.0395	1e-39
Witelson5_Isthmus_Area	Witelson5_Splenium_Area	0.1519	0.0154	0.9525	0.7626	0.8095	0.0085	0.0817	0.0124	0.5652	0.1026	0.4849	0.0067	0.4614	0.0417	2.14e-28
Witelson5_Isthmus_Area	Witelson5_Splenium_MeanThickness	0.1519	0.0154	0.9525	0.7626	0.8095	0.0085	0.1683	0.0152	0.9409	0.7117	0.7798	0.0081	0.6167	0.0397	1.97e-54
Witelson5_Isthmus_MeanThickness	Witelson5_PosteriorBody_Area	0.1492	0.0154	0.9315	0.7472	0.79	0.0085	0.1417	0.0124	0.9203	0.6796	0.7868	0.0071	0.4618	0.0443	1.76e-25
Witelson5_Isthmus_MeanThickness	Witelson5_PosteriorBody_MeanThickness	0.1492	0.0154	0.9315	0.7472	0.79	0.0085	0.139	0.0129	0.912	0.6577	0.7812	0.008	0.4809	0.0399	1.94e-33
Witelson5_Isthmus_MeanThickness	Witelson5_Splenium_Area	0.1492	0.0154	0.9315	0.7472	0.79	0.0085	0.0817	0.0124	0.5652	0.1026	0.4849	0.0067	0.4074	0.0473	7.19e-18
Witelson5_Isthmus_MeanThickness	Witelson5_Splenium_MeanThickness	0.1492	0.0154	0.9315	0.7472	0.79	0.0085	0.1683	0.0152	0.9409	0.7117	0.7798	0.0081	0.5872	0.041	1.7e-46
Witelson5_PosteriorBody_Area	Witelson5_PosteriorBody_MeanThickness	0.1417	0.0124	0.9203	0.6796	0.7868	0.0071	0.139	0.0129	0.912	0.6577	0.7812	0.008	0.8225	0.0201	9.93E-368
Witelson5_PosteriorBody_Area	Witelson5_Splenium_Area	0.1417	0.0124	0.9203	0.6796	0.7868	0.0071	0.0817	0.0124	0.5652	0.1026	0.4849	0.0067	0.3518	0.043	2.82e-16
Witelson5_PosteriorBody_Area	Witelson5_Splenium_MeanThickness	0.1417	0.0124	0.9203	0.6796	0.7868	0.0071	0.1683	0.0152	0.9409	0.7117	0.7798	0.0081	0.3818	0.0454	4.04e-17
Witelson5_PosteriorBody_MeanThickness	Witelson5_Splenium_Area	0.139	0.0129	0.912	0.6577	0.7812	0.008	0.0817	0.0124	0.5652	0.1026	0.4849	0.0067	0.2169	0.0506	1.8e-05
Witelson5_PosteriorBody_MeanThickness	Witelson5_Splenium_MeanThickness	0.139	0.0129	0.912	0.6577	0.7812	0.008	0.1683	0.0152	0.9409	0.7117	0.7798	0.0081	0.3123	0.0505	6.52e-10
Witelson5_Splenium_Area	Witelson5_Splenium_MeanThickness	0.0817	0.0124	0.5652	0.1026	0.4849	0.0067	0.1683	0.0152	0.9409	0.7117	0.7798	0.0081	0.4334	0.0346	5.14e-36

## Sheet: 8
Supplementary Data 8. Meta-Analysis Heritability of CC Phenotypes via LDSC
h2 = heritability computed via LDSC; h2 SE = standard error of heritability estimate, mean Chi2 = mean chi-squared statistic; LambdaGC = measure of GWAS inflation
Phenotype	h2	h2 SE	Mean Chi2	LambdaGC	Intercept	Intercept SE	Ratio
Total Area	0.1608	0.0309	0.5238	0.1711	0.3778	0.0175	NA
Total Mean Thickness	0.1649	0.0215	0.8885	0.4631	0.7211	0.0131	NA
Anterior Body Area	0.1471	0.0152	0.9104	0.6482	0.7714	0.0094	NA
Anterior Body Mean Thickness	0.115	0.0146	0.8738	0.6059	0.7636	0.0096	NA
Genu Area	0.1813	0.0465	0.5724	0.2897	0.412	0.0275	NA
Genu Mean Thickness	0.1275	0.0164	0.9054	0.7117	0.7857	0.0092	NA
Isthmus Area	0.1386	0.0192	0.9538	0.7626	0.8164	0.0116	NA
Isthmus Mean Thickness	0.1401	0.0182	0.9328	0.7472	0.795	0.0109	NA
Posterior Body Area	0.1469	0.0156	0.9213	0.6796	0.7824	0.0096	NA
Posterior Body Mean Thickness	0.138	0.0168	0.913	0.6602	0.7813	0.0106	NA
Splenium Area	0.0958	0.0127	0.5659	0.1026	0.4739	0.0078	NA
Splenium Mean Thickness	0.1491	0.0165	0.9412	0.7117	0.7899	0.0101	NA

## Sheet: 9
Supplementary Data 9. Genetic Correlation between CC Phenotypes and Cortical Surface Area
rg = genetic correlation; SE = standard error, P = p-value (two-sided); The Bonferroni threshold was set to 0.05/(34+34+12) = 0.000625. This is based on every trait of cortial surface area (SA), cortical thickness (CT), and every CC trait used (12)
	bankssts			caudalanteriorcingulate			caudalmiddlefrontal			cuneus			entorhinal			frontalpole			fusiform			inferiorparietal			inferiortemporal			insula			isthmuscingulate			lateraloccipital			lateralorbitofrontal			lingual			medialorbitofrontal			middletemporal			paracentral
	rg	SE	P	rg	SE	P	rg	SE	P	rg	SE	P	rg	SE	P	rg	SE	P	rg	SE	P	rg	SE	P	rg	SE	P	rg	SE	P	rg	SE	P	rg	SE	P	rg	SE	P	rg	SE	P	rg	SE	P	rg	SE	P	rg
Total Area	-0.0041	0.0503	0.9345	-0.0116	0.0559	0.8354	0.0247	0.05	0.6216	0.0084	0.0488	0.8633	0.0897	0.0578	0.1206	-0.0882	0.0796	0.2674	-0.0056	0.0558	0.92	-0.0543	0.0581	0.3502	0.0356	0.0509	0.4837	0.0304	0.045	0.4996	0.101	0.0659	0.125	0.1244	0.0466	0.0075	0.0235	0.0456	0.606	0.0369	0.0466	0.4283	-0.0974	0.0575	0.09	0.0054	0.0466	0.9074	-0.1156
Total Mean Thickness	-0.0082	0.0537	0.879	-0.1299	0.058	0.0251	0.0087	0.0514	0.8662	0.0876	0.0542	0.1058	0.0065	0.0574	0.9092	-0.1241	0.0828	0.1339	-0.03	0.0541	0.5795	-0.042	0.0568	0.4599	0.0785	0.0517	0.1292	0.0371	0.0459	0.4184	0.0841	0.062	0.1747	0.0945	0.0513	0.0657	-0.0244	0.0421	0.5614	0.0191	0.0485	0.6938	-0.1328	0.0588	0.024	0.0715	0.0491	0.1451	-0.1456
Genu Area	-0.0077	0.0513	0.881	-0.0299	0.0522	0.5669	0.0815	0.0507	0.1082	-0.0476	0.0474	0.3145	0.0987	0.0585	0.0919	-0.197	0.0779	0.0114	-0.0241	0.0575	0.6755	-0.0436	0.0578	0.4507	0.0459	0.0521	0.3785	0.0539	0.0507	0.2876	0.0617	0.0644	0.3376	0.0336	0.0507	0.508	0.0804	0.0476	0.0908	-0.0384	0.051	0.4515	-0.0767	0.0591	0.1943	0.0546	0.0485	0.2603	-0.0913
Genu Mean Thickness	-0.0725	0.0685	0.2897	-0.1849	0.0747	0.0133	0.0633	0.0601	0.2918	-0.0664	0.0672	0.3235	-0.0744	0.0744	0.3173	-0.3013	0.1017	0.003	-0.055	0.0729	0.4508	-0.0418	0.0669	0.532	-0.0248	0.0672	0.7119	0.1446	0.0647	0.0254	0.245	0.0819	0.0028	-0.0489	0.0668	0.4639	0.1757	0.06	0.0034	-0.0668	0.0618	0.2802	-0.119	0.0802	0.138	0.0311	0.0635	0.6238	-0.0756
Anterior Body Area	0.0312	0.0618	0.6136	-0.0525	0.0706	0.4575	0.016	0.0618	0.7953	0.0202	0.0578	0.7262	0.0528	0.0624	0.3981	-0.1294	0.0866	0.1352	-0.063	0.0586	0.2822	0.002	0.0664	0.9758	0.0642	0.0588	0.2753	0.0628	0.0572	0.2727	0.1705	0.0709	0.0162	0.0665	0.0581	0.2527	-0.0361	0.0516	0.4849	-0.04	0.0579	0.4903	-0.1642	0.0742	0.027	0.0518	0.0557	0.3527	-0.1343
Anterior Body Mean Thickness	-0.0241	0.0681	0.7232	-0.1163	0.0694	0.0938	0.0012	0.0672	0.9863	0.1225	0.0613	0.0458	0.0378	0.0722	0.6006	-0.1299	0.0899	0.1485	-0.0739	0.0685	0.2804	-0.034	0.0724	0.6387	0.0562	0.0614	0.3596	0.0428	0.057	0.453	0.1591	0.0721	0.0273	0.1142	0.0573	0.0461	-0.0397	0.0562	0.4797	0.0507	0.0601	0.3989	-0.1663	0.0733	0.0233	0.051	0.0602	0.3965	-0.1014
Posterior Body Area	0.0044	0.0635	0.9454	-0.0651	0.0659	0.3233	0.0827	0.0626	0.187	0.0218	0.0613	0.7222	0.0619	0.0672	0.3571	0.0049	0.0986	0.9602	-0.0978	0.0656	0.1362	0.0011	0.0663	0.9863	-0.0092	0.0636	0.8846	0.0827	0.0589	0.1605	0.163	0.0743	0.0283	0.0893	0.0588	0.1286	-0.041	0.0544	0.451	-0.0275	0.0582	0.6368	-0.0599	0.0755	0.4281	0.0095	0.0623	0.8789	-0.1536
Posterior Body Mean Thickness	-0.0338	0.0674	0.6153	-0.1579	0.0719	0.0281	0.026	0.0606	0.6674	0.1053	0.0623	0.0908	0.0171	0.0728	0.8142	-0.0298	0.0971	0.7588	-0.0485	0.0681	0.4766	0.0337	0.0631	0.5933	-0.011	0.0608	0.8558	0.0898	0.0603	0.1363	0.2116	0.0729	0.0037	0.1292	0.0599	0.0309	-0.0669	0.0528	0.2057	0.056	0.0606	0.3559	-0.1293	0.0736	0.0791	-0.0457	0.0641	0.4762	-0.1456
Isthmus Area	0.1032	0.0691	0.1352	-0.0958	0.0731	0.1897	0.0862	0.0622	0.1658	0.1009	0.0636	0.1128	-0.0287	0.0671	0.6688	-0.0486	0.1015	0.632	-0.035	0.0599	0.5583	0.0159	0.0664	0.8109	0.0456	0.0645	0.4791	-0.0042	0.0598	0.944	-0.0116	0.0743	0.8755	0.1284	0.0598	0.0317	-0.1114	0.0533	0.0366	0.0474	0.0559	0.3959	-0.198	0.0716	0.0057	0.0775	0.0603	0.1989	-0.1181
Isthmus Mean Thickness	0.1034	0.0694	0.1363	-0.0384	0.0771	0.6182	0.0208	0.0667	0.7555	0.1631	0.063	0.0096	-0.0464	0.0697	0.5052	-0.0843	0.0993	0.3958	0.0317	0.0643	0.622	0.0715	0.0726	0.3248	0.1104	0.0637	0.0833	-0.0219	0.0616	0.7219	-0.0694	0.0794	0.3827	0.1495	0.0617	0.0154	-0.1837	0.0522	0.0004	0.0951	0.0615	0.122	-0.2381	0.0688	0.0005	0.1312	0.0615	0.0328	-0.1368
Splenium Area	-0.0598	0.0673	0.3742	-0.0412	0.0766	0.5907	0.0376	0.0625	0.5475	-0.0022	0.0652	0.9734	0.0506	0.0682	0.4583	0.0648	0.0951	0.4953	0.0028	0.0593	0.9619	-0.1032	0.0682	0.13	0.0282	0.0638	0.6591	0.0141	0.0537	0.7922	0.0936	0.084	0.2649	0.1613	0.0537	0.0027	0.0349	0.0581	0.5483	0.0228	0.0559	0.6832	-0.069	0.077	0.3703	0.0134	0.063	0.8321	-0.1325
Splenium Mean Thickness	0.0768	0.0648	0.236	-0.0481	0.0699	0.491	0.0248	0.0627	0.6931	0.0993	0.0659	0.1318	-0.0351	0.0659	0.594	-0.0912	0.1009	0.3664	0.0456	0.0583	0.4337	-0.1314	0.0728	0.0711	0.0666	0.0621	0.2837	-0.0107	0.0572	0.8516	-0.0287	0.0865	0.7404	0.1542	0.059	0.0089	0.014	0.0589	0.8124	0.0474	0.062	0.4443	-0.0636	0.0715	0.3741	0.0712	0.0672	0.2894	-0.1113
[truncated: 53 more columns]

## Sheet: 10
Supplementary Data 10. Genetic Correlation between CC Phenotypes and Cortical Thickness
rg = genetic correlation; SE = standard error, P = p-value (two-sided); The Bonferroni threshold was set to 0.05/(34+34+12) = 0.000625. This is based on every trait of cortial surface area (SA), cortical thickness (CT), and every CC trait used (12)
	bankssts			caudalanteriorcingulate			caudalmiddlefrontal			cuneus			entorhinal			frontalpole			fusiform			inferiorparietal			inferiortemporal			insula			isthmuscingulate			lateraloccipital			lateralorbitofrontal			lingual			medialorbitofrontal			middletemporal			paracentral
	rg	SE	P	rg	SE	P	rg	SE	P	rg	SE	P	rg	SE	P	rg	SE	P	rg	SE	P	rg	SE	P	rg	SE	P	rg	SE	P	rg	SE	P	rg	SE	P	rg	SE	P	rg	SE	P	rg	SE	P	rg	SE	P	rg
Total Area	-0.0427	0.0708	0.5469	-0.0971	0.0538	0.0711	-0.021	0.0587	0.7203	0.2656	0.066	5.713e-05	-0.1098	0.0609	0.0713	-0.0872	0.088	0.3215	0.0554	0.0708	0.4341	0.087	0.062	0.1608	0.0314	0.062	0.6131	0.0303	0.0604	0.6158	-0.0227	0.0542	0.6759	0.0385	0.0576	0.5037	-0.0882	0.056	0.1152	0.2593	0.0509	3.457e-07	-0.2135	0.0615	0.0005	-0.092	0.054	0.0882	0.0116
Total Mean Thickness	-0.0277	0.0696	0.6905	-0.1636	0.0545	0.0027	-0.1271	0.0594	0.0323	0.168	0.0586	0.0041	-0.0456	0.0536	0.395	-0.042	0.086	0.6253	0.1773	0.0639	0.0055	0.1195	0.0562	0.0336	-0.0201	0.0536	0.7078	0.0028	0.0558	0.9605	0.056	0.0529	0.2895	0.1058	0.0592	0.074	-0.0013	0.0538	0.9813	0.1931	0.054	0.0003	-0.1195	0.0612	0.051	-0.0699	0.0562	0.2133	-0.0766
Genu Area	-0.0575	0.0668	0.3894	-0.111	0.056	0.0476	-0.0092	0.0605	0.8796	0.2011	0.0653	0.0021	-0.1065	0.0598	0.0747	-0.1465	0.0925	0.1131	0.0367	0.0714	0.6077	0.0485	0.0587	0.4092	-0.0157	0.065	0.8091	-0.0336	0.0585	0.5661	-0.0244	0.0533	0.6468	-0.0114	0.0617	0.8533	-0.0935	0.0592	0.1142	0.1944	0.0509	0.0001	-0.2142	0.062	0.0006	-0.104	0.0601	0.0838	0.093
Genu Mean Thickness	-0.0348	0.0909	0.7018	-0.1106	0.0713	0.121	-0.0724	0.0749	0.3337	0.0318	0.0788	0.6864	-0.0533	0.0762	0.4838	-0.1348	0.1199	0.2608	-0.0642	0.0786	0.4143	0.234	0.078	0.0027	0.0772	0.0669	0.2491	-0.0333	0.0693	0.6312	-0.019	0.0678	0.779	0.0703	0.0816	0.3892	0.0547	0.0896	0.5416	0.0806	0.0678	0.2348	-0.168	0.0962	0.0807	0.0214	0.081	0.7912	0.108
Anterior Body Area	-0.0665	0.0888	0.4536	-0.1367	0.0629	0.0296	0.0976	0.0709	0.1684	0.2562	0.07	0.0003	-0.1515	0.0734	0.039	-0.0884	0.1103	0.4227	0.1075	0.0859	0.2104	0.0777	0.0728	0.2855	0.0222	0.0675	0.7427	-0.0027	0.0715	0.9696	-0.0794	0.0645	0.2185	0.0155	0.071	0.8273	-0.076	0.07	0.2779	0.1892	0.065	0.0036	-0.2864	0.0789	0.0003	-0.1214	0.0631	0.0546	0.0129
Anterior Body Mean Thickness	-0.0725	0.0914	0.4273	-0.113	0.0729	0.121	0.0196	0.0781	0.8021	0.1969	0.0753	0.0089	-0.094	0.0703	0.1808	-0.0458	0.1086	0.6734	0.0923	0.0979	0.3457	0.0953	0.0758	0.2091	-0.0125	0.0764	0.87	-0.0315	0.0738	0.6697	-0.0023	0.0642	0.9717	0.1122	0.083	0.1761	-0.0128	0.0794	0.8715	0.1731	0.0747	0.0204	-0.2275	0.0844	0.007	-0.1315	0.0696	0.0588	-0.0394
Posterior Body Area	0.057	0.0931	0.5401	-0.226	0.0689	0.001	-0.0274	0.0745	0.7127	0.1958	0.0735	0.0078	-0.2215	0.0735	0.0026	-0.0254	0.0997	0.7986	0.0147	0.0787	0.8524	0.2628	0.0793	0.0009	0.0509	0.0607	0.4024	-0.0567	0.0653	0.3854	-0.0834	0.0605	0.168	0.1082	0.0722	0.1341	-0.1093	0.071	0.1234	0.2301	0.0625	0.0002	-0.2749	0.0752	0.0003	-0.1168	0.0731	0.1104	0.0111
Posterior Body Mean Thickness	0.0226	0.0921	0.8058	-0.2477	0.0707	0.0005	-0.1131	0.0778	0.1458	0.1122	0.0717	0.1173	-0.0958	0.0717	0.1814	0.0317	0.1024	0.757	0.054	0.0781	0.4895	0.3065	0.0792	0.0001	0.036	0.0696	0.6047	-0.0226	0.061	0.7112	-0.0662	0.0609	0.2765	0.1403	0.0788	0.075	-0.0558	0.0719	0.4378	0.1941	0.064	0.0024	-0.1322	0.0768	0.0854	-0.039	0.08	0.6262	-0.0088
Isthmus Area	-0.0578	0.0873	0.5082	-0.1403	0.0743	0.0588	-0.0701	0.0792	0.3758	0.0862	0.0749	0.2501	-0.0821	0.075	0.2737	-0.0364	0.1106	0.7423	0.1997	0.0793	0.0118	0.0538	0.082	0.5119	0.0739	0.0668	0.2684	-0.0153	0.0766	0.8414	0.0816	0.0658	0.2147	0.0666	0.0725	0.3583	-0.0809	0.0655	0.2169	0.1667	0.0692	0.0161	-0.1575	0.0723	0.0294	-0.0342	0.0743	0.6454	-0.0335
Isthmus Mean Thickness	-0.0404	0.0808	0.6172	-0.067	0.0657	0.3077	-0.1627	0.0767	0.0339	0.0556	0.0785	0.4789	-0.0762	0.0784	0.3309	-0.0109	0.1125	0.9227	0.191	0.0769	0.0129	0.0252	0.0769	0.7428	0.0668	0.0676	0.3233	-0.0285	0.0734	0.6981	0.1366	0.0594	0.0214	0.1226	0.0734	0.0947	-0.0064	0.0668	0.9236	0.1427	0.073	0.0505	-0.0487	0.0699	0.4862	-0.0176	0.0799	0.8259	-0.0819
Splenium Area	-0.1031	0.0909	0.2567	-0.0189	0.0645	0.7692	0.0374	0.0674	0.579	0.2602	0.0812	0.0014	-0.0263	0.0728	0.7183	-0.1113	0.1074	0.3003	0.0702	0.0745	0.3461	0.0325	0.0786	0.679	0.0232	0.0719	0.7464	0.0558	0.0719	0.4377	-0.0349	0.0645	0.5884	0.0443	0.0785	0.5725	-0.0324	0.0657	0.6222	0.2241	0.0621	0.0003	-0.1347	0.0683	0.0485	0.029	0.0646	0.653	-0.0696
Splenium Mean Thickness	-0.0765	0.0861	0.374	0.0019	0.0609	0.9751	-0.0817	0.0695	0.2399	0.235	0.0841	0.0052	0.0445	0.0661	0.5009	-0.0642	0.108	0.5522	0.223	0.0768	0.0037	-0.054	0.0749	0.471	0.0062	0.0712	0.9305	0.0414	0.0689	0.5478	0.0531	0.0641	0.4079	0.0578	0.0782	0.4593	-0.1121	0.0629	0.0747	0.2812	0.0691	4.672e-05	-0.0567	0.0759	0.4551	0.0007	0.0685	0.992	-0.0655
[truncated: 53 more columns]

[truncated: 31 more sheets: 11, 12, 13, 14, 15, 16, 17, 18, 19, 20, 21, 22, 23, 24, 25, 26, 27, 28, 29, 30 …]
